# Supplementary material for: A Gold-PROTAC Degrades the Oncogenic Tyrosine Kinase MERTK: Insights into the Degradome from a Steady-State System
Source: ACS Chem Biol. 2026 Jan 5;21(1):170–86. doi: 10.1021/acschembio.5c00860 (PMC12813982; doi:10.1021/acschembio.5c00860)
Supplement: Supplementary file 2 [file cb5c00860_si_002.xlsx]

## Sheet: Stable prot IDs CON CHX
Prot IDs stable CON proteins	Prot IDs stable CHX proteins	Prot IDs shared in CON and CHX conditions	Stable Prot IDs unique to CON condition	Stable Prot IDs unique to CHX condition
UBA6 (A0AVT1;A0AVT1-2)	UBA6 (A0AVT1;A0AVT1-2)	ARL8B (Q9NVJ2)	VDAC1 (P21796)	PSMA6 (P60900;P60900-2;P60900-3)
ESYT2 (A0FGR8-2;A0FGR8;A0FGR8-6)	ESYT2 (A0FGR8-2;A0FGR8;A0FGR8-6)	EIF6 (P56537)	DHPS (P49366;P49366-2;P49366-3)	RTN4 (Q9NQC3-2;Q9NQC3;Q9NQC3-4;Q9NQC3-3;Q9NQC3-6)
KIAA1598 (A0MZ66;A0MZ66-4;A0MZ66-6;A0MZ66-3;A0MZ66-8;A0MZ66-5;A0MZ66-2)	CNOT1 (A5YKK6;A5YKK6-2;A5YKK6-3;A5YKK6-4)	ANXA2;ANXA2P2 (P07355;P07355-2;A6NMY6)	CYP20A1 (Q6UW02)	RPL9 (P32969)
CNOT1 (A5YKK6;A5YKK6-2;A5YKK6-3;A5YKK6-4)	NUDT19 (A8MXV4)	PSMD14 (O00487)	LSM4 (Q9Y4Z0)	STRAP (Q9Y3F4;Q9Y3F4-2)
NACA (E9PAV3;E9PAV3-2;Q13765)	NACA (E9PAV3;E9PAV3-2;Q13765)	MYO1F (O00160)	PAFAH1B2 (P68402;P68402-4;P68402-2;P68402-3)	ASL (P04424;P04424-3;P04424-2)
AGPS (O00116)	AGPS (O00116)	ESYT1 (Q9BSJ8;Q9BSJ8-2)	ITGAX (P20702)	PSMD1 (Q99460;Q99460-2)
KIF2A (O00139;O00139-2;O00139-1;O00139-5;O00139-4)	MYO1F (O00160)	RAB14 (P61106)	GPX4 (P36969;P36969-2)	CAPRIN1 (Q14444;Q14444-2)
MYO1F (O00160)	SNAP23 (O00161;O00161-2)	RASAL2 (Q9UJF2-2;Q9UJF2)	ACTL6A (O96019;O96019-2)	CACUL1 (Q86Y37;Q86Y37-4;Q86Y37-2)
SNAP23 (O00161;O00161-2)	AIP (O00170)	SF3B2 (Q13435)	ANXA1 (P04083)	MIA3 (Q5JRA6;Q5JRA6-2)
AIP (O00170)	STXBP3 (O00186)	ABCE1 (P61221)	GYG1 (P46976-2;P46976;P46976-3)	ISOC2 (Q96AB3;Q96AB3-2;Q96AB3-3)
STXBP3 (O00186)	SMAP (O00193)	TSNAX (Q99598)	MKRN2 (Q9H000;Q9H000-2)	FAM129A (Q9BZQ8)
SMAP (O00193)	PSMD12 (O00232;O00232-2)	VCL (P18206;P18206-2)	COPA (P53621;P53621-2)	PCMT1 (P22061;P22061-2)
LGALS8 (O00214;O00214-2)	PSMD9 (O00233;O00233-2)	PDLIM7 (Q9NR12;Q9NR12-2)	HDLBP (Q00341;Q00341-2)	ZMYND8 (Q9ULU4-23;Q9ULU4-16;Q9ULU4-9;Q9ULU4-13;Q9ULU4-6;Q9ULU4-8;Q9ULU4-11;Q9ULU4-7;Q9ULU4-19;Q9ULU4-22)
ATOX1 (O00244)	ATOX1 (O00244)	IGF2BP1 (Q9NZI8;Q9NZI8-2)	ERH (P84090)	CTSL (P07711)
SUPT5H (O00267)	SUPT5H (O00267)	BCAT2 (O15382;O15382-2)	SDF2 (Q99470)	THG1L (Q9NWX6)
DCTN6 (O00399)	IPO5 (O00410;O00410-3;O00410-2)	CAPZB (P47756-2;P47756)	THUMPD1 (Q9NXG2)	SARNP (P82979)
IPO5 (O00410;O00410-3;O00410-2)	IGF2BP3 (O00425)	ARHGAP26 (Q9UNA1;Q9UNA1-2)	SSFA2 (P28290;P28290-2;P28290-3)	GOLGA2 (Q08379;Q08379-2)
IGF2BP3 (O00425)	RTCA (O00442;O00442-2)	HSPBP1 (Q9NZL4;Q9NZL4-3;Q9NZL4-2)	HSPE1 (P61604)	PPP4R1 (Q8TF05;Q8TF05-2)
RTCA (O00442;O00442-2)	GOLIM4 (O00461)	SEC16A (O15027;O15027-5;O15027-2;O15027-4;O15027-3)	ETFA (P13804;P13804-2)	MCM7 (P33993;P33993-3;P33993-2)
PSMD14 (O00487)	PSMD14 (O00487)	DDB1 (Q16531)	GPN3 (Q9UHW5;Q9UHW5-2;Q9UHW5-3)	HADHB (P55084;P55084-2)
MAN2B1 (O00754;O00754-2)	KPNA3 (O00505)	LMAN2 (Q12907)	UBA2 (Q9UBT2;Q9UBT2-2)	SRFBP1 (Q8NEF9)
C2CD2L (O14523;O14523-2)	SDCBP (O00560;O00560-3)	TNIK (Q9UKE5;Q9UKE5-2;Q9UKE5-5;Q9UKE5-3)	MLF2 (Q15773)	NCF4 (Q15080;Q15080-3)
COPE (O14579;O14579-2;O14579-3)	DDX3X (O00571;O00571-2)	RPS13 (P62277)	GRN (P28799;P28799-3;P28799-2)	TPM3 (P06753-2;P06753-5;P06753-3;P06753-4)
GOSR2 (O14653;O14653-2;O14653-3)	KPNA4 (O00629)	DECR1 (Q16698;Q16698-2)	CDC37 (Q16543)	SLC16A1 (P53985)
RIOK3 (O14730;O14730-2)	MAN2B1 (O00754;O00754-2)	CALU (O43852;O43852-3;O43852-6;O43852-15;O43852-5;O43852-9;O43852-10)	HTATSF1 (O43719)	PSMD9 (O00233;O00233-2)
PDCD5 (O14737;O14737-2)	CDK2AP1 (O14519;O14519-2)	NPLOC4 (Q8TAT6;Q8TAT6-2)	ETFB (P38117;P38117-2)	ATP5J2 (P56134;P56134-3;P56134-4;P56134-2)
PRMT5 (O14744;O14744-2;O14744-5;O14744-3;O14744-4)	COPE (O14579;O14579-2;O14579-3)	PRDX6 (P30041)	EFHD2 (Q96C19)	DDX3X (O00571;O00571-2)
TPP1 (O14773;O14773-2)	GOSR2 (O14653;O14653-2;O14653-3)	ZNF326 (Q5BKZ1;Q5BKZ1-3)	FLOT1 (O75955;O75955-2)	SCYL1 (Q96KG9;Q96KG9-2;Q96KG9-3;Q96KG9-4;Q96KG9-5;Q96KG9-6)
TCERG1 (O14776;O14776-2)	PRMT5 (O14744;O14744-2;O14744-5;O14744-3;O14744-4)	TKT (P29401;P29401-2)	nan (P0DP25;P0DP24;P0DP23)	YARS2 (Q9Y2Z4)
NRP1 (O14786;O14786-3;O14786-2)	SLC9A3R1 (O14745;O14745-2)	PRPS2 (P11908;P11908-2)	POFUT2 (Q9Y2G5;Q9Y2G5-1;Q9Y2G5-2)	RBM4 (Q9BWF3;Q9BWF3-4;Q9BWF3-3;Q9BWF3-2)
PSMA7 (O14818;O14818-2)	TPP1 (O14773;O14773-2)	RPL27 (P61353)	PTGES2 (Q9H7Z7)	PUM2 (Q8TB72-3;Q8TB72;Q8TB72-4;Q8TB72-2)
UBE2L6 (O14933;O14933-2)	TCERG1 (O14776;O14776-2)	RARS (P54136;P54136-2)	AKAP9 (Q99996;Q99996-5;Q99996-3;Q99996-1;Q99996-6;Q99996-4)	MRI1 (Q9BV20;Q9BV20-2)
HGS (O14964;O14964-2)	PSMA7 (O14818;O14818-2)	CCDC47 (Q96A33;Q96A33-2)	MAPK1 (P28482;P28482-2)	FKBP4 (Q02790)
HNRNPDL (O14979-2;O14979-3;O14979)	BCKDK (O14874;O14874-3;O14874-2)	FAM49B (Q9NUQ9;Q9NUQ9-2)	IDH2 (P48735;P48735-2)	SDF2L1 (Q9HCN8)
XPO1 (O14980)	HGS (O14964;O14964-2)	TEX264 (Q9Y6I9)	RCOR1 (Q9UKL0)	IST1 (P53990;P53990-2;P53990-4;P53990-3;P53990-5)
SEC16A (O15027;O15027-5;O15027-2;O15027-4;O15027-3)	SEC16A (O15027;O15027-5;O15027-2;O15027-4;O15027-3)	RBM10 (P98175-2;P98175;P98175-5;P98175-4;P98175-3)	EXOSC4 (Q9NPD3)	RNPEP (Q9H4A4)
U2SURP (O15042;O15042-2;O15042-3)	PFAS (O15067)	PARK7 (Q99497)	PPP3CA (Q08209;Q08209-2;Q08209-3;Q08209-5)	FAM120A (Q9NZB2;Q9NZB2-6)
ANKRD28 (O15084-1;O15084-4)	ANKRD28 (O15084-1;O15084-4)	IRGQ (Q8WZA9)	ATP6V1D (Q9Y5K8)	ITPR1 (Q14643;Q14643-4;Q14643-3;Q14643-8;Q14643-7;Q14643-5;Q14643-6;Q14643-2)
DEGS1 (O15121)	ARPC1B (O15143)	CPNE1 (Q99829)	FKBP8 (Q14318;Q14318-2;Q14318-3)	SNX3 (O60493;O60493-2;O60493-4)
ARPC1B (O15143)	ARPC2 (O15144)	ECI1 (P42126;P42126-2)	BTF3L4 (Q96K17;Q96K17-2)	EIF3J (O75822;O75822-3;O75822-2)
ARPC2 (O15144)	ARPC3 (O15145)	TOLLIP (Q9H0E2;Q9H0E2-2)	RPL26L1 (Q9UNX3)	UBAP1 (Q9NZ09;Q9NZ09-4;Q9NZ09-2;Q9NZ09-3)
ARPC3 (O15145)	PFDN6 (O15212)	ATG3 (Q9NT62;Q9NT62-2)	POLR2D (O15514)	COPZ1 (P61923;P61923-4;P61923-5;P61923-3)
POLR1C (O15160;O15160-2)	HMGB3 (O15347)	COPG1 (Q9Y678)	PIN4 (Q9Y237;Q9Y237-2)	GCLM (P48507;P48507-2)
PGRMC2 (O15173;O15173-2)	PPM1G (O15355)	TTC5 (Q8N0Z6)	TXNL4B (Q9NX01)	GNA13 (Q14344;Q14344-2)
PFDN6 (O15212)	INPPL1 (O15357;O15357-2)	GLS (O94925-3)	RPL13 (P26373;P26373-2)	DYNC1I2 (Q13409;Q13409-3;Q13409-2;Q13409-7;Q13409-6;Q13409-5)
HMGB3 (O15347)	EIF3H (O15372)	SUMO1 (P63165)	ARHGEF2 (Q92974;Q92974-2;Q92974-3)	ARHGAP30 (Q7Z6I6;Q7Z6I6-2;Q7Z6I6-3)
EIF3D (O15371;O15371-3;O15371-2)	BCAT2 (O15382;O15382-2)	QARS (P47897;P47897-2)	RBM12 (Q9NTZ6)	STK4 (Q13043;Q13043-2)
BCAT2 (O15382;O15382-2)	ARPC5 (O15511;O15511-2)	CCT3 (P49368;P49368-2)	PLEKHF1 (Q96S99)	COG7 (P83436)
MAGEB2 (O15479)	DHX15 (O43143)	LYPLA2 (O95372)	ITGB7 (P26010;P26010-2)	HDGF (P51858;P51858-3;P51858-2)
POLR2D (O15514)	RNMT (O43148)	HSP90AA1 (P07900;P07900-2)	GCC2 (Q8IWJ2)	TGM3 (Q08188)
DHX15 (O43143)	PRPF4 (O43172;O43172-2)	PYGL (P06737;P06737-2)	UQCR10 (Q9UDW1)	IL18 (Q14116)
RNMT (O43148)	PHGDH (O43175)	SRPRB (Q9Y5M8)	BIRC6 (Q9NR09)	ANP32E (Q9BTT0;Q9BTT0-3)
CYB5B (O43169)	PSMD3 (O43242;O43242-2)	TPD52L2 (O43399;O43399-5;O43399-7)	CSF1 (P09603;P09603-2;P09603-3)	RAB27A (P51159;P51159-2)
PRPF4 (O43172;O43172-2)	PAPSS1 (O43252)	PLOD3 (O60568)	DGKZ (Q13574;Q13574-6;Q13574-2;Q13574-4;Q13574-7;Q13574-3;Q13574-5)	TFAM (Q00059;Q00059-2)
PHGDH (O43175)	SART1 (O43290)	U2AF1;U2AF1L4 (Q01081;P0DN76;Q8WU68;Q01081-3;Q8WU68-3;Q8WU68-2)	RIOK3 (O14730;O14730-2)	FKBP3 (Q00688)
PSMD3 (O43242;O43242-2)	EEF1E1 (O43324;O43324-2)	MRPS27 (Q92552;Q92552-2)	ITGA3 (P26006;P26006-1)	PFAS (O15067)
PAPSS1 (O43252)	HNRNPR (O43390;O43390-3)	FKBP2 (P26885)	ACTR3 (P61158)	ITPK1 (Q13572;Q13572-2)
SART1 (O43290)	TXNL1 (O43396)	KHSRP (Q92945)	EIF2A (Q9BY44;Q9BY44-3;Q9BY44-4;Q9BY44-2)	ELMO1 (Q92556)
HNRNPR (O43390;O43390-3)	TPD52L2 (O43399;O43399-5;O43399-7)	PPA2 (Q9H2U2;Q9H2U2-2;Q9H2U2-3;Q9H2U2-6)	ACSL1 (P33121;P33121-3)	CELF2 (O95319;O95319-5;O95319-2;O95319-4;O95319-3)
PRPF3 (O43395)	LAMTOR5 (O43504)	NTMT1 (Q9BV86;Q9BV86-2)	HS1BP3 (Q53T59)	SLC27A4 (Q6P1M0;Q6P1M0-2)
TXNL1 (O43396)	PSTPIP1 (O43586)	SRP68 (Q9UHB9;Q9UHB9-4;Q9UHB9-2)	REEP5 (Q00765)	FKBP1A (P62942)
TPD52L2 (O43399;O43399-5;O43399-7)	XPOT (O43592)	NUP93 (Q8N1F7;Q8N1F7-2)	SGK223 (Q86YV5)	PITRM1 (Q5JRX3;Q5JRX3-2;Q5JRX3-3)
FIBP (O43427;O43427-2)	CHMP2A (O43633)	HNRNPF (P52597)	IKBKG (Q9Y6K9-2;Q9Y6K9;Q9Y6K9-3)	SWAP70 (Q9UH65)
LAMTOR5 (O43504)	RGS10 (O43665;O43665-2;O43665-1)	ITGB1 (P05556;P05556-2;P05556-5;P05556-4;P05556-3)	BOP1 (Q14137;Q14137-2)	SMU1 (Q2TAY7;Q2TAY7-2)
PSTPIP1 (O43586)	ACTN4 (O43707;O43707-2)	RARS2 (Q5T160)	FAM20C (Q8IXL6)	TOMM6 (Q96B49)
CHMP2A (O43633)	SGTA (O43765)	USP15 (Q9Y4E8;Q9Y4E8-2;Q9Y4E8-3;Q9Y4E8-4)	ANP32A (P39687)	KPNA3 (O00505)
BUB3 (O43684;O43684-2)	NARS (O43776)	PPP1CA (P62136;P62136-2;P62136-3)	FAM208A (Q9UK61;Q9UK61-3;Q9UK61-4;Q9UK61-2)	PYCARD (Q9ULZ3-2)
ACTN4 (O43707;O43707-2)	AKAP8 (O43823)	ADNP (Q9H2P0)	PRKAG1 (P54619;P54619-2;P54619-3)	ZCCHC8 (Q6NZY4;Q6NZY4-2)
HTATSF1 (O43719)	CALU (O43852;O43852-3;O43852-6;O43852-15;O43852-5;O43852-9;O43852-10)	NSUN2 (Q08J23;Q08J23-2)	PSAP (P07602;P07602-2;P07602-3)	PPP1CC (P36873;P36873-2)
AP1G1 (O43747;O43747-2)	CALU (O43852-4;O43852-2;O43852-8)	GOPC (Q9HD26;Q9HD26-2;Q9HD26-3)	RPL18A (Q02543)	MAPK1IP1L (Q8NDC0)
NARS (O43776)	AHCYL1 (O43865;O43865-2)	EDC4 (Q6P2E9;Q6P2E9-2)	PCK2 (Q16822;Q16822-3;Q16822-2)	IDE (P14735)
STRN (O43815;O43815-2)	SPAG9 (O60271;O60271-3)	PSMD3 (O43242;O43242-2)	CIRH1A (Q969X6;Q969X6-2;Q969X6-3)	NUP205 (Q92621)
AKAP8 (O43823)	OPA1 (O60313-2;O60313-9;O60313-10;O60313;O60313-13;O60313-11)	SFPQ (P23246;P23246-2)	KIF2A (O00139;O00139-2;O00139-1;O00139-5;O00139-4)	LARP1 (Q6PKG0;Q6PKG0-3)
CALU (O43852;O43852-3;O43852-6;O43852-15;O43852-5;O43852-9;O43852-10)	ACSL4 (O60488;O60488-2)	CCT2 (P78371;P78371-2)	ECM29 (Q5VYK3)	EIF2B4 (Q9UI10)
AHCYL1 (O43865;O43865-2)	SNX3 (O60493;O60493-2;O60493-4)	NAE1 (Q13564;Q13564-2;Q13564-4;Q13564-3)	SLC25A13 (Q9UJS0;Q9UJS0-2)	PLEKHO2 (Q8TD55;Q8TD55-2)
TYROBP (O43914;O43914-2;O43914-3)	MGEA5 (O60502;O60502-4;O60502-2;O60502-3)	RPL11 (P62913)	EIF5B (O60841)	SAR1B (Q9Y6B6)
GMFG (O60234)	PLOD3 (O60568)	PSMC6 (P62333)	MIF (P14174)	PKM (P14618;P14618-3)
SPAG9 (O60271;O60271-3)	EIF4E2 (O60573)	STXBP2 (Q15833;Q15833-2;Q15833-3)	NLN (Q9BYT8)	RPTOR (Q8N122;Q8N122-3)
SPAG9 (O60271-4;O60271-2;O60271-9;O60271-5)	DIAPH1 (O60610;O60610-2;O60610-3)	DDX1 (Q92499;Q92499-3;Q92499-2)	SNX5 (Q9Y5X3)	SYAP1 (Q96A49)
ACSL4 (O60488;O60488-2)	SEP15 (O60613)	SUPT5H (O00267)	AGK (Q53H12)	EIF4A1 (P60842;P60842-2)
PLOD3 (O60568)	PLIN3 (O60664;O60664-3;O60664-4;O60664-2)	RTCB (Q9Y3I0)	HNRNPDL (O14979-2;O14979-3;O14979)	EDF1 (O60869;O60869-2;O60869-3)
EIF4E2 (O60573)	UGDH (O60701;O60701-2;O60701-3)	RTCA (O00442;O00442-2)	HDHD1 (Q08623;Q08623-4;Q08623-3;Q08623-2)	RPS15 (P62841)
DIAPH1 (O60610;O60610-2;O60610-3)	LPXN (O60711;O60711-2)	DNAJC10 (Q8IXB1;Q8IXB1-2;Q8IXB1-3)	KPNA6 (O60684)	NDUFS2 (O75306;O75306-2)
SEP15 (O60613)	USO1 (O60763;O60763-2)	TRAP1 (Q12931;Q12931-2)	NUP155 (O75694;O75694-2)	EPS15 (P42566)
PLIN3 (O60664;O60664-3;O60664-4;O60664-2)	EDF1 (O60869;O60869-2;O60869-3)	UCHL5 (Q9Y5K5-2;Q9Y5K5-4;Q9Y5K5-3;Q9Y5K5)	RABL6 (Q3YEC7;Q3YEC7-2)	CARD9 (Q9H257;Q9H257-2;Q9H257-3)
KPNA6 (O60684)	DNAJA2 (O60884)	nan (P30044-2)	ATIC (P31939;P31939-2)	H2AFX;HIST1H2AA (P16104;Q96QV6)
UGDH (O60701;O60701-2;O60701-3)	WDR1 (O75083;O75083-3)	HARS (P12081;P12081-4;P12081-2;P12081-3)	FKBP15 (Q5T1M5;Q5T1M5-2)	SLC9A3R1 (O14745;O14745-2)
LPXN (O60711;O60711-2)	CLUH (O75153)	HSP90B1 (P14625)	SRRM1 (Q8IYB3;Q8IYB3-2)	IGBP1 (P78318)
USO1 (O60763;O60763-2)	COQ9 (O75208)	PSPC1 (Q8WXF1;Q8WXF1-2)	POLR1C (O15160;O15160-2)	VCPIP1 (Q96JH7)
DKC1 (O60832;O60832-2)	GGCT (O75223;O75223-3)	LARS2 (Q15031)	PSMB5 (P28074;P28074-2;P28074-3)	ITSN2 (Q9NZM3;Q9NZM3-2;Q9NZM3-4;Q9NZM3-3)
EIF5B (O60841)	NDUFS2 (O75306;O75306-2)	DLAT (P10515)	PRKRA (O75569;O75569-3;O75569-2)	PPP1R9B (Q96SB3)
DNAJA2 (O60884)	ZPR1 (O75312)	OSBP (P22059)	IMMT (Q16891;Q16891-2;Q16891-3)	GANAB (Q14697;Q14697-2)
WDR1 (O75083;O75083-3)	PDCD6 (O75340;O75340-2)	OS9 (Q13438;Q13438-4;Q13438-5;Q13438-2;Q13438-7;Q13438-3;Q13438-6;Q13438-8)	PSMB7 (Q99436)	ATP6V1F (Q16864;Q16864-2)
GGCT (O75223;O75223-3)	SH3BGRL (O75368)	DDX42 (Q86XP3;Q86XP3-2)	NRP1 (O14786;O14786-3;O14786-2)	MTHFD2 (P13995;P13995-2)
ZPR1 (O75312)	FLNB (O75369;O75369-2;O75369-9;O75369-8;O75369-6;O75369-3;O75369-7;O75369-5;O75369-4)	TBC1D15 (Q8TC07-2;Q8TC07;Q8TC07-3)	SUN2 (Q9UH99;Q9UH99-2;Q9UH99-3)	LARS (Q9P2J5;Q9P2J5-2)
PDCD6 (O75340;O75340-2)	SEC22B (O75396)	RBM17 (Q96I25)	CPT2 (P23786)	SET (Q01105;Q01105-2;Q01105-3;Q01105-4)
H2AFY (O75367;O75367-3)	PRPF40A (O75400;O75400-2;O75400-3)	PA2G4 (Q9UQ80;Q9UQ80-2)	HPCAL1 (P37235)	VAPB (O95292)
SH3BGRL (O75368)	MTX2 (O75431;O75431-2)	COMT (P21964;P21964-2)	GBE1 (Q04446)	S100A9 (P06702)
FLNB (O75369;O75369-2;O75369-9;O75369-8;O75369-6;O75369-3;O75369-7;O75369-5;O75369-4)	VPS26A (O75436;O75436-2)	ITGB2 (P05107)	CIRBP (Q14011;Q14011-2)	RAB4B (P61018;P61018-2)
CS (O75390)	SRSF10 (O75494;O75494-3;O75494-4;O75494-5;O75494-6;O75494-2)	UROD (P06132)	NIF3L1 (Q9GZT8;Q9GZT8-2;Q9GZT8-3)	BCKDK (O14874;O14874-3;O14874-2)
SEC22B (O75396)	LYPLA1 (O75608;O75608-2)	GRSF1 (Q12849;Q12849-5)	HNRNPU (Q00839;Q00839-2)	SNRPB;SNRPN (P14678;P63162;P14678-2;P14678-3;P63162-2)
MTX2 (O75431;O75431-2)	TIPRL (O75663;O75663-2)	TOR1AIP1 (Q5JTV8-3;Q5JTV8;Q5JTV8-2)	DPYSL2 (Q16555;Q16555-2)	ARHGEF1 (Q92888;Q92888-3;Q92888-2;Q92888-4)
VPS26A (O75436;O75436-2)	PPM1B (O75688;O75688-2;O75688-4;O75688-5)	HOOK3 (Q86VS8)	CHMP4B (Q9H444)	SEC23B (Q15437)
PMPCB (O75439)	RP2 (O75695)	RAVER1 (Q8IY67-2;Q8IY67)	TBK1 (Q9UHD2)	TIPRL (O75663;O75663-2)
PRKRA (O75569;O75569-3;O75569-2)	EIF3G (O75821)	RPS5 (P46782)	MUT (P22033)	BLMH (Q13867)
NPM3 (O75607)	EIF3J (O75822;O75822-3;O75822-2)	RAB3GAP2 (Q9H2M9)	SRSF3 (P84103;P84103-2)	ACP1 (P24666;P24666-4;P24666-3)
LYPLA1 (O75608;O75608-2)	IDH1 (O75874)	SH3GLB1 (Q9Y371;Q9Y371-2;Q9Y371-3)	NR3C1 (P04150;P04150-2;P04150-8;P04150-9;P04150-6;P04150-10;P04150-3;P04150-7;P04150-5;P04150-12;P04150-11;P04150-13)	PNKP (Q96T60;Q96T60-2)
SNRNP200 (O75643)	BCAS2 (O75934)	ITGA5 (P08648)	SSBP1 (Q04837)	TMED10 (P49755)
PPM1B (O75688;O75688-2;O75688-4;O75688-5)	SMNDC1 (O75940)	SCP2 (P22307;P22307-8;P22307-4;P22307-7;P22307-2;P22307-6)	PSMD8 (P48556)	RAB43 (Q86YS6)
NUP155 (O75694;O75694-2)	CLPX (O76031)	STK10 (O94804)	HS2ST1 (Q7LGA3;Q7LGA3-2;Q7LGA3-3)	YARS (P54577)
ATP6AP2 (O75787;O75787-2)	SRP72 (O76094;O76094-2)	TCERG1 (O14776;O14776-2)	DHCR24 (Q15392;Q15392-2)	OGFR (Q9NZT2;Q9NZT2-2)
IDH1 (O75874)	URI1 (O94763;O94763-3;O94763-4;O94763-2)	ALYREF (Q86V81)	CAPN1 (P07384)	RASAL1 (O95294-4;O95294-3;O95294;O95294-2)
BCAS2 (O75934)	STK10 (O94804)	PGK1 (P00558;P00558-2)	WDR12 (Q9GZL7)	PPM1G (O15355)
SMNDC1 (O75940)	TOMM70A (O94826)	SRXN1 (Q9BYN0)	RNPS1 (Q15287;Q15287-3;Q15287-2)	TLE3 (Q04726;Q04726-3;Q04726-2;Q04726-7;Q04726-6;Q04726-5;Q04726-4)
FLOT1 (O75955;O75955-2)	UFL1 (O94874;O94874-2;O94874-3)	PHGDH (O43175)	ATP6AP1 (Q15904)	ATP2A2 (P16615;P16615-5;P16615-2;P16615-3;P16615-4)
CLPX (O76031)	GLS (O94925-3)	ATP1A1 (P05023;P05023-4;P05023-3;P05023-2)	BAG6 (P46379;P46379-2;P46379-3;P46379-5;P46379-4)	TARDBP (Q13148)
SRP72 (O76094;O76094-2)	SEC31A (O94979;O94979-9;O94979-6;O94979-3;O94979-10;O94979-4;O94979-2;O94979-8;O94979-7;O94979-5)	LARP4 (Q71RC2;Q71RC2-5;Q71RC2-3;Q71RC2-4;Q71RC2-7;Q71RC2-6)	GLS (O94925)	CAPZA2 (P47755)
MTA2 (O94776;O94776-2)	HEXIM1 (O94992)	CIAPIN1 (Q6FI81;Q6FI81-3)	SUPV3L1 (Q8IYB8)	HBS1L (Q9Y450;Q9Y450-4)
STK10 (O94804)	MFN2 (O95140)	EPRS (P07814)	FIBP (O43427;O43427-2)	ARAP1 (Q96P48;Q96P48-3;Q96P48-1;Q96P48-4;Q96P48-2;Q96P48-7;Q96P48-5)
TOMM70A (O94826)	ZFPL1 (O95159)	RBM39 (Q14498-2;Q14498;Q14498-3)	SERPINB2 (P05120)	NDUFA5 (Q16718;Q16718-2)
UFL1 (O94874;O94874-2;O94874-3)	LETM1 (O95202)	CDC5L (Q99459)	NMD3 (Q96D46)	UQCRH (P07919)
UBXN7 (O94888)	LUC7L3 (O95232)	CNP (P09543;P09543-2)	OTUB2 (Q96DC9)	FNBP1 (Q96RU3;Q96RU3-2;Q96RU3-3;Q96RU3-5;Q96RU3-4)
GLS (O94925)	GOSR1 (O95249;O95249-2)	ACO1 (P21399)	SAR1A (Q9NR31;Q9NR31-2)	AK2 (P54819;P54819-2;P54819-6;P54819-5;P54819-3;P54819-4)
GLS (O94925-3)	VAPB (O95292)	ATP5O (P48047)	HINT1 (P49773)	PSMD6 (Q15008;Q15008-4;Q15008-3;Q15008-2)
SEC31A (O94979;O94979-9;O94979-6;O94979-3;O94979-10;O94979-4;O94979-2;O94979-8;O94979-7;O94979-5)	RASAL1 (O95294-4;O95294-3;O95294;O95294-2)	PSMB3 (P49720)	POLR2B (P30876)	NOL6 (Q9H6R4;Q9H6R4-4;Q9H6R4-2;Q9H6R4-3)
SCAF4 (O95104;O95104-2;O95104-3)	CELF2 (O95319;O95319-5;O95319-2;O95319-4;O95319-3)	CIB1 (Q99828;Q99828-2)	DBI (P07108;P07108-5;P07108-3;P07108-2;P07108-4)	XPO5 (Q9HAV4)
MFN2 (O95140)	ATG7 (O95352;O95352-3;O95352-2)	SAMM50 (Q9Y512)	PYCARD (Q9ULZ3;Q9ULZ3-3)	CTSB (P07858)
ZFPL1 (O95159)	LYPLA2 (O95372)	TACO1 (Q9BSH4)	VARS (P26640)	SART3 (Q15020;Q15020-4)
LETM1 (O95202)	ARIH2 (O95376)	GRB2 (P62993;P62993-2)	CAST (P20810;P20810-5;P20810-2;P20810-4;P20810-8;P20810-9;P20810-10;P20810-7;P20810-6;P20810-3)	ABHD10 (Q9NUJ1;Q9NUJ1-2)
LUC7L3 (O95232)	TNFAIP8 (O95379;O95379-3;O95379-2;O95379-4)	LMAN1 (P49257)	NPM3 (O75607)	SLMAP (Q14BN4;Q14BN4-3;Q14BN4-2;Q14BN4-7;Q14BN4-4;Q14BN4-6)
ATG7 (O95352;O95352-3;O95352-2)	CD2BP2 (O95400)	FARSA (Q9Y285;Q9Y285-2)	USP11 (P51784)	SNRPF (P62306)
LYPLA2 (O95372)	AHSA1 (O95433;O95433-2)	HSD17B4 (P51659;P51659-3;P51659-2)	U2SURP (O15042;O15042-2;O15042-3)	FKBP5 (Q13451;Q13451-2)
NADK (O95544;O95544-3)	ACSL3 (O95573)	DYNC1H1 (Q14204)	PRMT1 (Q99873-3;Q99873;Q99873-2;Q99873-5)	TXNDC17 (Q9BRA2)
ACSL3 (O95573)	PTBP3 (O95758-4;O95758;O95758-1;O95758-6;O95758-5;O95758-2;O95758-7)	ABI1 (Q8IZP0;Q8IZP0-3;Q8IZP0-2;Q8IZP0-10;Q8IZP0-8;Q8IZP0-7;Q8IZP0-4;Q8IZP0-5;Q8IZP0-6;Q8IZP0-9;Q8IZP0-12;Q8IZP0-11)	S100A13 (Q99584)	MAP2K1 (Q02750;Q02750-2)
PTBP3 (O95758-4;O95758;O95758-1;O95758-6;O95758-5;O95758-2;O95758-7)	LSM8 (O95777)	TBC1D9B (Q66K14;Q66K14-2)	TXN (P10599;P10599-2)	SDCBP (O00560;O00560-3)
LSM8 (O95777)	BAG2 (O95816;O95816-2)	PSMA7 (O14818;O14818-2)	DBT (P11182)	PPP4R2 (Q9NY27;Q9NY27-2;Q9NY27-3)
AP2A1 (O95782;O95782-2)	AIFM1 (O95831;O95831-3;O95831-6;O95831-4)	TRIM28 (Q13263;Q13263-2)	LYRM7 (Q5U5X0)	ME2 (P23368)
AIFM1 (O95831;O95831-3;O95831-6;O95831-4)	NUDT3 (O95989)	ACTR10 (Q9NZ32)	OLA1 (Q9NTK5;Q9NTK5-2;Q9NTK5-3)	PNPO (Q9NVS9;Q9NVS9-3;Q9NVS9-4)
NUDT3 (O95989)	TOMM40 (O96008;O96008-2)	CYFIP1 (Q7L576;Q7L576-2;Q7L576-3)	EPN1 (Q9Y6I3;Q9Y6I3-3;Q9Y6I3-1)	NADK2 (Q4G0N4;Q4G0N4-2;Q4G0N4-3)
ACTL6A (O96019;O96019-2)	LDHA (P00338;P00338-3;P00338-4;P00338-2;P00338-5)	KPNB1 (Q14974;Q14974-2)	PSME3 (P61289;P61289-2;P61289-3)	PTPN1 (P18031)
LDHA (P00338;P00338-3;P00338-4;P00338-2;P00338-5)	SOD1 (P00441)	RAB1A (P62820;P62820-2)	BCL2L13 (Q9BXK5;Q9BXK5-2)	CPSF6 (Q16630;Q16630-2;Q16630-3)
GLUD1 (P00367;P00367-3;P00367-2)	PNP (P00491)	GDI1 (P31150)	PUS1 (Q9Y606;Q9Y606-2)	MTHFD1L (Q6UB35)
PNP (P00491)	PGK1 (P00558;P00558-2)	IGF2R (P11717)	SEC63 (Q9UGP8)	SRRT (Q9BXP5;Q9BXP5-4;Q9BXP5-2;Q9BXP5-3;Q9BXP5-5)
GOT2 (P00505;P00505-2)	PLAU (P00749;P00749-2)	PSME1 (Q06323;Q06323-2;Q06323-3)	VPS13C (Q709C8;Q709C8-4;Q709C8-2;Q709C8-3)	UBA3 (Q8TBC4;Q8TBC4-2)
PGK1 (P00558;P00558-2)	CA2 (P00918)	UNC13D (Q70J99;Q70J99-3)	DCTN6 (O00399)	METAP1 (P53582)
PLAU (P00749;P00749-2)	NRAS (P01111)	LCP1 (P13796)	HSD17B12 (Q53GQ0)	TNFAIP8 (O95379;O95379-3;O95379-2;O95379-4)
SERPINA1 (P01009;P01009-2;P01009-3)	TGFB1 (P01137)	BOLA2 (Q9H3K6;Q9H3K6-2)	RPS6 (P62753)	PPM1F (P49593;P49593-2)
NRAS (P01111)	LMNA (P02545;P02545-6;P02545-3;P02545-5;P02545-4)	PSMD4 (P55036)	CORO1A (P31146)	FIG4 (Q92562)
PIGR (P01833)	CAT (P04040)	BDH1 (Q02338)	TMSB10 (P63313)	NHP2 (Q9NX24)
LMNA (P02545;P02545-6;P02545-3;P02545-5;P02545-4)	ALDOA (P04075;P04075-2)	EML3 (Q32P44;Q32P44-2)	ISOC1 (Q96CN7)	PRPF40A (O75400;O75400-2;O75400-3)
CAT (P04040)	GAPDH (P04406)	HNRNPH3 (P31942;P31942-2;P31942-3;P31942-4)	VPS29 (Q9UBQ0;Q9UBQ0-2)	RPN2 (P04844;P04844-2)
ALDOA (P04075;P04075-2)	ASL (P04424;P04424-3;P04424-2)	SMNDC1 (O75940)	VDAC3 (Q9Y277;Q9Y277-2)	YWHAZ (P63104;P63104-2)
ANXA1 (P04083)	RPN2 (P04844;P04844-2)	MAP4 (P27816;P27816-6;P27816-2)	EVL (Q9UI08-5;Q9UI08-2;Q9UI08;Q9UI08-4;Q9UI08-3)	HK3 (P52790)
NR3C1 (P04150;P04150-2;P04150-8;P04150-9;P04150-6;P04150-10;P04150-3;P04150-7;P04150-5;P04150-12;P04150-11;P04150-13)	ATP1A1 (P05023;P05023-4;P05023-3;P05023-2)	NOMO2;NOMO3 (Q5JPE7;P69849;Q5JPE7-2;Q5JPE7-3)	CRLF3 (Q8IUI8-2)	EEF1E1 (O43324;O43324-2)
GAPDH (P04406)	ITGB2 (P05107)	COASY (Q13057;Q13057-2)	PMPCB (O75439)	PXN (P49023)
ATP1A1 (P05023;P05023-4;P05023-3;P05023-2)	S100A8 (P05109)	SMARCC2 (Q8TAQ2)	GK;GK3P (P32189;P32189-1;P32189-4;P32189-2;Q14409)	TWF1 (Q12792;Q12792-3;Q12792-4)
ITGB3 (P05106-3;P05106;P05106-2)	EIF2S1 (P05198)	GLO1 (Q04760;Q04760-2)	LGALS8 (O00214;O00214-2)	URI1 (O94763;O94763-3;O94763-4;O94763-2)
ITGB2 (P05107)	ICAM1 (P05362)	MBD2 (Q9UBB5)	NCK1 (P16333;P16333-2)	CEP170 (Q5SW79)
SERPINB2 (P05120)	RPLP1 (P05386)	EHD4 (Q9H223)	HSPA8 (P11142;P11142-2)	MRPL46 (Q9H2W6)
EIF2S1 (P05198)	RPLP2 (P05387)	SH3BGRL (O75368)	UBQLN2 (Q9UHD9)	DYNC1LI1 (Q9Y6G9)
RPLP1 (P05386)	RPLP0;RPLP0P6 (P05388;P05388-2;Q8NHW5)	CASP7 (P55210;P55210-3;P55210-4)	MAGEB2 (O15479)	TNFAIP3 (P21580)
RPLP2 (P05387)	SSB (P05455)	CAMK1 (Q14012)	GATAD2B (Q8WXI9)	YWHAE (P62258;P62258-2)
RPLP0;RPLP0P6 (P05388;P05388-2;Q8NHW5)	ITGB1 (P05556;P05556-2;P05556-5;P05556-4;P05556-3)	RPS7 (P62081)	RPS25 (P62851)	PDXP (Q96GD0)
ITGB1 (P05556;P05556-2;P05556-5;P05556-4;P05556-3)	UROD (P06132)	RABEP2 (Q9H5N1;Q9H5N1-2)	RALY (Q9UKM9;Q9UKM9-2)	WDR55 (Q9H6Y2)
PRKCB (P05771-2;P05771)	GLA (P06280)	NUP50 (Q9UKX7;Q9UKX7-2)	SERPINA1 (P01009;P01009-2;P01009-3)	RAB11B;RAB11A (Q15907;Q15907-2;P62491-2)
UROD (P06132)	GSN (P06396-2)	PACSIN2 (Q9UNF0;Q9UNF0-2)	GLUD1 (P00367;P00367-3;P00367-2)	ETF1 (P62495;P62495-2)
GSN (P06396-2)	S100A9 (P06702)	APOBR (Q0VD83;Q0VD83-3)	DDX21 (Q9NR30;Q9NR30-2)	ZC3HAV1 (Q7Z2W4;Q7Z2W4-2;Q7Z2W4-3)
PYGL (P06737;P06737-2)	PYGL (P06737;P06737-2)	TRIM65 (Q6PJ69)	ACAT1 (P24752)	MRTO4 (Q9UKD2)
GPI (P06744;P06744-2)	GPI (P06744;P06744-2)	TOMM70A (O94826)	GMFG (O60234)	ALDH4A1 (P30038;P30038-3;P30038-2)
NPM1 (P06748;P06748-2;P06748-3)	NPM1 (P06748;P06748-2;P06748-3)	UFL1 (O94874;O94874-2;O94874-3)	PIGR (P01833)	SHC1 (P29353;P29353-2;P29353-7;P29353-6;P29353-3;P29353-5)
ITGAV (P06756;P06756-3;P06756-2)	TPM3 (P06753-2;P06753-5;P06753-3;P06753-4)	MAPRE1 (Q15691)	LRRC59 (Q96AG4)	GORASP1 (Q9BQQ3;Q9BQQ3-2;Q9BQQ3-3)
DBI (P07108;P07108-5;P07108-3;P07108-2;P07108-4)	ITGAV (P06756;P06756-3;P06756-2)	UBA1 (P22314;P22314-2)	PHB (P35232;P35232-2)	CDKN2AIP (Q9NXV6)
LDHB (P07195)	LDHB (P07195)	NAGK (Q9UJ70;Q9UJ70-2)	POFUT1 (Q9H488)	TUBA4A (P68366)
P4HB (P07237)	P4HB (P07237)	SEC31A (O94979;O94979-9;O94979-6;O94979-3;O94979-10;O94979-4;O94979-2;O94979-8;O94979-7;O94979-5)	TRIB1 (Q96RU8)	SSB (P05455)
CTSD (P07339)	CTSD (P07339)	STIP1 (P31948;P31948-2)	UFM1 (P61960;P61960-2)	SORD (Q00796)
ANXA2;ANXA2P2 (P07355;P07355-2;A6NMY6)	ANXA2;ANXA2P2 (P07355;P07355-2;A6NMY6)	EIF3I (Q13347)	EIF4G2 (P78344;P78344-2)	INPP5D (Q92835;Q92835-2;Q92835-3)
CAPN1 (P07384)	TUBB (P07437)	PPID (Q08752)	TRIP12 (Q14669-2;Q14669-4)	PRKCI (P41743)
TUBB (P07437)	CTSL (P07711)	OXCT1 (P55809)	GNB4 (Q9HAV0)	OPA1 (O60313-2;O60313-9;O60313-10;O60313;O60313-13;O60313-11)
PSAP (P07602;P07602-2;P07602-3)	EPRS (P07814)	GMIP (Q9P107;Q9P107-2)	ANKHD1 (Q8IWZ3;Q8IWZ3-6;Q8IWZ3-4)	HOMER1 (Q86YM7;Q86YM7-2)
EPRS (P07814)	CTSB (P07858)	PDCD6 (O75340;O75340-2)	GAR1 (Q9NY12;Q9NY12-2)	UBE3A (Q05086-3;Q05086;Q05086-2)
HSP90AA1 (P07900;P07900-2)	HSP90AA1 (P07900;P07900-2)	SND1 (Q7KZF4)	SPAG9 (O60271-4;O60271-2;O60271-9;O60271-5)	EHBP1L1 (Q8N3D4)
HNRNPC;HNRNPCL1;HNRNPCL2 (P07910;O60812;B2RXH8)	HNRNPC;HNRNPCL1;HNRNPCL2 (P07910;O60812;B2RXH8)	MFN2 (O95140)	QIL1 (Q5XKP0)	INPPL1 (O15357;O15357-2)
FH (P07954;P07954-2)	UQCRH (P07919)	IMPDH2 (P12268)	PPME1 (Q9Y570;Q9Y570-4;Q9Y570-2)	PAIP1 (Q9H074;Q9H074-2;Q9H074-3)
ANXA6 (P08133;P08133-2)	FH (P07954;P07954-2)	DDX5 (P17844;P17844-2)	ACSF2 (Q96CM8;Q96CM8-3;Q96CM8-2;Q96CM8-4)	ROCK1 (Q13464)
SLC3A2 (P08195;P08195-3;P08195-2;P08195-4)	ANXA6 (P08133;P08133-2)	SF1 (Q15637;Q15637-6;Q15637-4;Q15637-2;Q15637-3;Q15637-5;Q15637-7)	YBX1 (P67809)	PSAT1 (Q9Y617;Q9Y617-2)
HSP90AB1 (P08238)	HSP90AB1 (P08238)	TXNDC5 (Q8NBS9;Q8NBS9-2)	CCDC51 (Q96ER9;Q96ER9-2)	COQ9 (O75208)
PLEK (P08567)	PLEK (P08567)	MRPL38 (Q96DV4)	AP1G1 (O43747;O43747-2)	VPS28 (Q9UK41;Q9UK41-2)
SNRNP70 (P08621;P08621-2;P08621-3)	SNRNP70 (P08621;P08621-2;P08621-3)	NUDC (Q9Y266)	DDX46 (Q7L014)	ILK (Q13418;Q13418-2;Q13418-3)
ITGA5 (P08648)	ITGA5 (P08648)	CCT5 (P48643;P48643-2)	CCDC50 (Q8IVM0;Q8IVM0-2)	TGFB1 (P01137)
VIM (P08670)	VIM (P08670)	EIF2S2 (P20042)	VPS11 (Q9H270)	SF3B5 (Q9BWJ5)
ANXA5 (P08758)	GNAI3 (P08754)	PLIN3 (O60664;O60664-3;O60664-4;O60664-2)	HYPK (Q9NX55)	MRPL17 (Q9NRX2)
RPSA (P08865)	ANXA5 (P08758)	NPEPPS (P55786;P55786-2)	PEA15 (Q15121;Q15121-2)	PSMG4 (Q5JS54-2;Q5JS54;Q5JS54-3)
MRPL3 (P09001)	RPSA (P08865)	ALDOA (P04075;P04075-2)	GOT2 (P00505;P00505-2)	ADPGK (Q9BRR6;Q9BRR6-2;Q9BRR6-3)
ACAA1 (P09110;P09110-2)	MRPL3 (P09001)	RUVBL1 (Q9Y265;Q9Y265-2)	SDHA (P31040;P31040-2;P31040-3)	NCLN (Q969V3)
GSTP1 (P09211)	ACAA1 (P09110;P09110-2)	TANK (Q92844)	XRCC1 (P18887)	GSTO1 (P78417;P78417-3;P78417-2)
LGALS1 (P09382)	GSTP1 (P09211)	NCF1;NCF1B;NCF1C (P14598;A6NI72;A8MVU1;P14598-2)	PABPN1 (Q86U42;Q86U42-2;Q92843-2)	ARF4 (P18085)
HMGB1 (P09429)	LGALS1 (P09382)	IGF2BP2 (Q9Y6M1;Q9Y6M1-1;Q9Y6M1-5;Q9Y6M1-6;Q9Y6M1-3;Q9Y6M1-4)	PSME4 (Q14997;Q14997-2;Q14997-3)	TRMT2A (Q8IZ69;Q8IZ69-2)
CNP (P09543;P09543-2)	CNP (P09543;P09543-2)	EIF2S1 (P05198)	RDX (P35241;P35241-5;P35241-4)	UBE2O (Q9C0C9)
CSF1 (P09603;P09603-2;P09603-3)	HNRNPA1;HNRNPA1L2 (P09651-2;P09651;P09651-3;Q32P51)	LRBA (P50851-2;P50851)	WAS (P42768)	PDRG1 (Q9NUG6)
HNRNPA1;HNRNPA1L2 (P09651-2;P09651;P09651-3;Q32P51)	SNRPA1 (P09661)	CFL1 (P23528)	SUPT6H (Q7KZ85)	PUF60 (Q9UHX1-2;Q9UHX1;Q9UHX1-4;Q9UHX1-3)
PARP1 (P09874)	PARP1 (P09874)	HADH (Q16836;Q16836-3;Q16836-2)	RAP1A (P62834)	SNRPA1 (P09661)
LTA4H (P09960;P09960-4;P09960-2;P09960-3)	LTA4H (P09960;P09960-4;P09960-2;P09960-3)	HSPA1A;HSPA1B (P0DMV8;P0DMV9;P0DMV8-2)	CSTF3 (Q12996)	ADPRHL2 (Q9NX46)
ALDOC (P09972)	ALDOC (P09972)	AGPS (O00116)	ITPR2 (Q14571)	IMP4 (Q96G21)
HSPA1A;HSPA1B (P0DMV8;P0DMV9;P0DMV8-2)	HSPA1A;HSPA1B (P0DMV8;P0DMV9;P0DMV8-2)	BCAS2 (O75934)	ARMCX3 (Q9UH62)	PUS7 (Q96PZ0;Q96PZ0-2)
U2AF1;U2AF1L4 (Q01081;P0DN76;Q8WU68;Q01081-3;Q8WU68-3;Q8WU68-2)	U2AF1;U2AF1L4 (Q01081;P0DN76;Q8WU68;Q01081-3;Q8WU68-3;Q8WU68-2)	WDR1 (O75083;O75083-3)	EXOSC10 (Q01780;Q01780-2)	DNAJA3 (Q96EY1;Q96EY1-2;Q96EY1-3)
nan (P0DP25;P0DP24;P0DP23)	TROVE2 (P10155;P10155-5;P10155-3;P10155-4)	TCP1 (P17987)	LAS1L (Q9Y4W2;Q9Y4W2-3;Q9Y4W2-2)	TRIM21 (P19474;P19474-2)
TROVE2 (P10155;P10155-5;P10155-3;P10155-4)	DLAT (P10515)	GOLGB1 (Q14789;Q14789-2;Q14789-3;Q14789-4)	UBXN7 (O94888)	UXS1 (Q8NBZ7;Q8NBZ7-2;Q8NBZ7-3)
DLAT (P10515)	PRKAR1A (P10644;P10644-2)	BCLAF1 (Q9NYF8;Q9NYF8-2;Q9NYF8-4)	MRPS18B (Q9Y676)	EIF3G (O75821)
TXN (P10599;P10599-2)	ESD (P10768)	HSD17B10 (Q99714;Q99714-2)	FAM50A (Q14320)	EZR (P15311)
PRKAR1A (P10644;P10644-2)	HSPD1 (P10809)	HNRNPR (O43390;O43390-3)	FGD4 (Q96M96;Q96M96-2)	PSMB2 (P49721)
ESD (P10768)	SLC2A3 (P11169)	HNRNPH2 (P55795)	EIF1 (P41567)	THRAP3 (Q9Y2W1)
HSPD1 (P10809)	ITGAM (P11215;P11215-2)	LHPP (Q9H008)	FAHD1 (Q6P587;Q6P587-2;Q6P587-3)	RAB35 (Q15286;Q15286-2)
HSPA8 (P11142;P11142-2)	PYGB (P11216)	ARHGAP25 (P42331;P42331-3;P42331-5)	PPIL3 (Q9H2H8;Q9H2H8-2)	RAB2A (P61019;P61019-2)
SLC2A3 (P11169)	G6PD (P11413;P11413-3;P11413-2)	GMPS (P49915;P49915-2)	XPO1 (O14980)	C14orf142 (Q9BXV9)
DBT (P11182)	UBL4A (P11441)	AIMP1 (Q12904;Q12904-2)	NKIRAS2 (Q9NYR9;Q9NYR9-3;Q9NYR9-2)	MRPS9 (P82933)
ITGAM (P11215;P11215-2)	MTHFD1 (P11586)	CCT4 (P50991;P50991-2)	LGALS3 (P17931)	CDK5 (Q00535;Q00535-2)
PYGB (P11216)	IGF2R (P11717)	AARS (P49588;P49588-2)	TOP1 (P11387)	DTD1 (Q8TEA8)
ACADM (P11310;P11310-2)	PRPS2 (P11908;P11908-2)	SUGT1 (Q9Y2Z0)	ENY2 (Q9NPA8;Q9NPA8-2)	NSFL1C (Q9UNZ2;Q9UNZ2-5;Q9UNZ2-4;Q9UNZ2-6)
TOP1 (P11387)	PABPC1 (P11940;P11940-2)	METTL3 (Q86U44)	ITGB3 (P05106-3;P05106;P05106-2)	SMC3 (Q9UQE7)
G6PD (P11413;P11413-3;P11413-2)	HARS (P12081;P12081-4;P12081-2;P12081-3)	TRIM25 (Q14258)	RSU1 (Q15404;Q15404-2)	DYNLL1 (P63167)
UBL4A (P11441)	IMPDH2 (P12268)	XPNPEP1 (Q9NQW7-3;Q9NQW7-4;Q9NQW7;Q9NQW7-2)	APIP (Q96GX9;Q96GX9-3)	ALDH18A1 (P54886;P54886-2)
MTHFD1 (P11586)	TPR (P12270)	SNX9 (Q9Y5X1)	ZNF787 (Q6DD87)	MGEA5 (O60502;O60502-4;O60502-2;O60502-3)
IGF2R (P11717)	ACTN1 (P12814;P12814-3;P12814-2;P12814-4)	TMPO (P42166)	SLC3A2 (P08195;P08195-3;P08195-2;P08195-4)	GLA (P06280)
ADH5 (P11766)	PEPD (P12955;P12955-3;P12955-2)	RPIA (P49247)	TRA2B (P62995;P62995-3)	HNRNPUL1 (Q9BUJ2;Q9BUJ2-2;Q9BUJ2-4;Q9BUJ2-3)
PRPS2 (P11908;P11908-2)	XRCC6 (P12956;P12956-2)	ITGAV (P06756;P06756-3;P06756-2)	IFT27 (Q9BW83;Q9BW83-2)	ATXN2L (Q8WWM7;Q8WWM7-6;Q8WWM7-8;Q8WWM7-5;Q8WWM7-4;Q8WWM7-9;Q8WWM7-2;Q8WWM7-3;Q8WWM7-7)
PABPC1 (P11940;P11940-2)	XRCC5 (P13010)	NUP107 (P57740;P57740-2;P57740-3)	NCDN (Q9UBB6;Q9UBB6-3)	MLST8 (Q9BVC4;Q9BVC4-5;Q9BVC4-4;Q9BVC4-3)
HARS (P12081;P12081-4;P12081-2;P12081-3)	COX4I1 (P13073)	COPE (O14579;O14579-2;O14579-3)	ATP5J (P18859;P18859-2)	SGTA (O43765)
SLC25A6 (P12236)	EEF2 (P13639)	CPOX (P36551)	DHODH (Q02127)	MRPL24 (Q96A35)
IMPDH2 (P12268)	PDIA4 (P13667)	NT5C (Q8TCD5)	PCBD2 (Q9H0N5)	SOD1 (P00441)
TPR (P12270)	P4HA1 (P13674;P13674-2;P13674-3)	SARS (P49591)	ARL3 (P36405)	CLIP2 (Q9UDT6;Q9UDT6-2)
ACTN1 (P12814;P12814-3;P12814-2;P12814-4)	LCP1 (P13796)	CCT8 (P50990;P50990-2;P50990-3)	PDCD5 (O14737;O14737-2)	C9orf78 (Q9NZ63)
PEPD (P12955;P12955-3;P12955-2)	APEH (P13798)	LGALS1 (P09382)	TYROBP (O43914;O43914-2;O43914-3)	HIBCH (Q6NVY1;Q6NVY1-2)
XRCC6 (P12956;P12956-2)	GTF2F2 (P13984)	SERPINB6 (P35237)	ANAPC7 (Q9UJX3;Q9UJX3-2)	ABHD14B (Q96IU4)
XRCC5 (P13010)	CD59 (P13987;P13987-2)	AKAP8 (O43823)	CCNY;CCNYL1 (Q8ND76;Q8ND76-3;Q8ND76-2;Q8N7R7;Q8N7R7-3;Q8N7R7-2)	ASAP1 (Q9ULH1;Q9ULH1-2)
COX4I1 (P13073)	MTHFD2 (P13995;P13995-2)	ARHGDIA (P52565;P52565-2)	HEATR1 (Q9H583)	HM13 (Q8TCT9;Q8TCT9-5;Q8TCT9-2;Q8TCT9-4)
EEF2 (P13639)	HCLS1 (P14317)	MPP1 (Q00013;Q00013-3;Q00013-2)	ADH5 (P11766)	UTP18 (Q9Y5J1)
PDIA4 (P13667)	FDPS (P14324-2;P14324)	ARPC1B (O15143)	KIAA2013 (Q8IYS2;Q8IYS2-2)	LRRC8C (Q8TDW0)
P4HA1 (P13674;P13674-2;P13674-3)	NCF1;NCF1B;NCF1C (P14598;A6NI72;A8MVU1;P14598-2)	FUBP1 (Q96AE4)	SUMF2 (Q8NBJ7;Q8NBJ7-2;Q8NBJ7-3;Q8NBJ7-5)	UQCRFS1;UQCRFS1P1 (P47985;P0C7P4)
LCP1 (P13796)	PKM (P14618;P14618-3)	PTPN11 (Q06124;Q06124-2;Q06124-3)	PSMB1 (P20618)	ARHGAP1 (Q07960)
APEH (P13798)	PKM (P14618-2)	HDDC2 (Q7Z4H3;Q7Z4H3-2)	ATP2A3 (Q93084;Q93084-2;Q93084-4;Q93084-3;Q93084-7;Q93084-6;Q93084-5)	MOGS (Q13724;Q13724-2)
ETFA (P13804;P13804-2)	HSP90B1 (P14625)	APEX1 (P27695)	DNPEP (Q9ULA0)	LSM7 (Q9UK45)
MIF (P14174)	SNRPB;SNRPN (P14678;P63162;P14678-2;P14678-3;P63162-2)	CNPY2 (Q9Y2B0)	MAT2B (Q9NZL9;Q9NZL9-2;Q9NZL9-4;Q9NZL9-3)	CA2 (P00918)
HCLS1 (P14317)	IDE (P14735)	NUDT3 (O95989)	UBE2L6 (O14933;O14933-2)	ICAM1 (P05362)
FDPS (P14324-2;P14324)	HNRNPL (P14866;P14866-2)	DIAPH1 (O60610;O60610-2;O60610-3)	GLUL (P15104)	USP7 (Q93009;Q93009-3)
NCF1;NCF1B;NCF1C (P14598;A6NI72;A8MVU1;P14598-2)	DARS (P14868;P14868-2)	PDIA6 (Q15084;Q15084-5;Q15084-3;Q15084-4;Q15084-2)	CPSF7 (Q8N684;Q8N684-2;Q8N684-3)	RUVBL2 (Q9Y230;Q9Y230-2)
HSP90B1 (P14625)	ANPEP (P15144)	CES1 (P23141;P23141-2)	NDRG1 (Q92597;Q92597-3;Q92597-2)	RBM15 (Q96T37;Q96T37-4;Q96T37-2;Q96T37-3)
DARS (P14868;P14868-2)	GSPT1 (P15170-3;P15170-2;P15170)	DHRS7 (Q9Y394;Q9Y394-2)	ZMAT2 (Q96NC0)	SLK (Q9H2G2;Q9H2G2-2)
UQCRB (P14927;P14927-2)	EZR (P15311)	IPO4 (Q8TEX9;Q8TEX9-2)	LRRC47 (Q8N1G4)	TMX3 (Q96JJ7;Q96JJ7-2)
GLUL (P15104)	UCHL3 (P15374)	XRN2 (Q9H0D6;Q9H0D6-2)	CTTN (Q14247-2;Q14247-3;Q14247)	ARHGAP17 (Q68EM7;Q68EM7-2;Q68EM7-6;Q68EM7-5;Q68EM7-4)
ANPEP (P15144)	VAV1 (P15498;P15498-2)	TCEB2 (Q15370;Q15370-2)	PPP2R2A (P63151;P63151-2)	CALU (O43852-4;O43852-2;O43852-8)
GSPT1 (P15170-3;P15170-2;P15170)	GNS (P15586;P15586-2)	HCLS1 (P14317)	HTATIP2 (Q9BUP3;Q9BUP3-3;Q9BUP3-2)	TRIP10 (Q15642;Q15642-2;Q15642-3;Q15642-4;Q15642-5)
UCHL3 (P15374)	CD44 (P16070-12;P16070-18)	UBE2Q1 (Q7Z7E8;Q7Z7E8-2)	ZC3HAV1L (Q96H79)	HCFC1 (P51610;P51610-4;P51610-2)
VAV1 (P15498;P15498-2)	H2AFX;HIST1H2AA (P16104;Q96QV6)	HMGB3 (O15347)	IDH3A (P50213;P50213-2)	EIF3H (O15372)
GNS (P15586;P15586-2)	POR (P16435)	EVI2B (P34910;P34910-2)	MRPS36 (P82909)	SEC23IP (Q9Y6Y8;Q9Y6Y8-2)
CD44 (P16070-12;P16070-18)	ATP2A2 (P16615;P16615-5;P16615-2;P16615-3;P16615-4)	RAE1 (P78406)	SNRNP200 (O75643)	PRRC2A (P48634;P48634-3;P48634-2;P48634-4)
NCK1 (P16333;P16333-2)	FAH (P16930;P16930-2)	PTBP3 (O95758-4;O95758;O95758-1;O95758-6;O95758-5;O95758-2;O95758-7)	NAT10 (Q9H0A0;Q9H0A0-2)	RBM26 (Q5T8P6;Q5T8P6-3;Q5T8P6-2;Q5T8P6-5;Q5T8P6-4)
POR (P16435)	YBX3 (P16989;P16989-3)	NAP1L1 (P55209;P55209-2)	EEF1D (P29692;P29692-2)	MACROD1 (Q9BQ69)
FAH (P16930;P16930-2)	UBTF (P17480;P17480-2)	NUP54 (Q7Z3B4;Q7Z3B4-3;Q7Z3B4-2)	SLC25A6 (P12236)	MYO9B (Q13459;Q13459-2)
YBX3 (P16989;P16989-3)	CAPN2 (P17655;P17655-2)	GGT1;GGT2;GGT3P (P19440;P36268;P36268-2;P36268-3;P19440-2;A6NGU5)	KIAA1598 (A0MZ66;A0MZ66-4;A0MZ66-6;A0MZ66-3;A0MZ66-8;A0MZ66-5;A0MZ66-2)	GNB2 (P62879)
PRKCA (P17252)	CTPS1 (P17812;P17812-2)	DYNLT3 (P51808)	PGRMC2 (O15173;O15173-2)	STK24 (Q9Y6E0-2;Q9Y6E0)
UBTF (P17480;P17480-2)	DDX5 (P17844;P17844-2)	COPS5 (Q92905)	TATDN1 (Q6P1N9;Q6P1N9-2)	AHSA1 (O95433;O95433-2)
CAPN2 (P17655;P17655-2)	PSMC3 (P17980)	ANXA11 (P50995;P50995-2)	ATP5D (P30049)	PRPS1 (P60891;P60891-2)
DDX5 (P17844;P17844-2)	TCP1 (P17987)	CBL (P22681)	PSMF1 (Q92530)	PPP2R5A (Q15172;Q15172-2)
LGALS3 (P17931)	PTPN1 (P18031)	NUMBL (Q9Y6R0)	MTA2 (O94776;O94776-2)	TUBB3 (Q13509;Q13509-2)
PSMC3 (P17980)	ARF4 (P18085)	EIF1AX;EIF1AY (P47813;O14602)	PPP6R3 (Q5H9R7;Q5H9R7-6;Q5H9R7-2;Q5H9R7-5;Q5H9R7-4;Q5H9R7-3)	NFKB1 (P19838;P19838-2;P19838-3)
TCP1 (P17987)	VCL (P18206;P18206-2)	CACYBP (Q9HB71;Q9HB71-3)	C2CD2L (O14523;O14523-2)	HDHD2 (Q9H0R4;Q9H0R4-2)
VCL (P18206;P18206-2)	PGAM1 (P18669)	RPS21 (P63220)	CYTH4 (Q9UIA0)	SEC11A (P67812;P67812-4;P67812-3;P67812-2)
IL1RN (P18510-4;P18510-2;P18510;P18510-3)	POLR2C (P19387)	HSPD1 (P10809)	MPV17 (P39210)	PTPN23 (Q9H3S7)
ATP5J (P18859;P18859-2)	GGT1;GGT2;GGT3P (P19440;P36268;P36268-2;P36268-3;P19440-2;A6NGU5)	RPS3A (P61247)	FNTA (P49354;P49354-2)	SCLY (Q96I15;Q96I15-2)
XRCC1 (P18887)	TRIM21 (P19474;P19474-2)	PSME2 (Q9UL46)	DEGS1 (O15121)	CD2BP2 (O95400)
NCL (P19338)	EIF2AK2 (P19525;P19525-2)	RPA3 (P35244)	TBL3 (Q12788)	PPP1R7 (Q15435;Q15435-2;Q15435-3;Q15435-5;Q15435-4)
POLR2C (P19387)	NFKB1 (P19838;P19838-2;P19838-3)	TUBB (P07437)	TRMT112 (Q9UI30;Q9UI30-2)	ATP5C1 (P36542;P36542-2)
GGT1;GGT2;GGT3P (P19440;P36268;P36268-2;P36268-3;P19440-2;A6NGU5)	NCF2 (P19878;P19878-3;P19878-4;P19878-2)	TUFM (P49411)	RBM5 (P52756)	STX18 (Q9P2W9)
EIF2AK2 (P19525;P19525-2)	EIF2S2 (P20042)	DYNLRB1 (Q9NP97)	PFDN4 (Q9NQP4)	HNRNPA3 (P51991-2)
NCF2 (P19878;P19878-3;P19878-4;P19878-2)	CD33 (P20138;P20138-2;P20138-3)	GOSR2 (O14653;O14653-2;O14653-3)	DR1 (Q01658)	NAPA (P54920)
EIF2S2 (P20042)	M6PR (P20645)	RPS6KA1 (Q15418-2;Q15418;Q15418-4;Q15418-3)	PTRHD1 (Q6GMV3)	ATAD1 (Q8NBU5)
PSMB1 (P20618)	LMNB1 (P20700)	PPP2R5C (Q13362;Q13362-4;Q13362-5;Q13362-3;Q13362-2)	NCL (P19338)	NSDHL (Q15738)
LMNB1 (P20700)	RASA1 (P20936;P20936-2;P20936-4)	CRKL (P46109)	CORO1C (Q9ULV4;Q9ULV4-2;Q9ULV4-3)	ALG1 (Q9BT22;Q9BT22-2)
ITGAX (P20702)	GSTM3 (P21266)	UAP1L1 (Q3KQV9;Q3KQV9-2)	FAM162A (Q96A26)	PAICS (P22234;P22234-2)
CAST (P20810;P20810-5;P20810-2;P20810-4;P20810-8;P20810-9;P20810-10;P20810-7;P20810-6;P20810-3)	CSRP1 (P21291)	SNRNP70 (P08621;P08621-2;P08621-3)	MCM2 (P49736)	BCCIP (Q9P287;Q9P287-3)
RASA1 (P20936;P20936-2;P20936-4)	FLNA (P21333-2;P21333)	TLN1 (Q9Y490)	SFXN1 (Q9H9B4)	PRPF8 (Q6P2Q9)
ATP6V1C1 (P21283)	ACO1 (P21399)	FLNA (P21333-2;P21333)	PRKCB (P05771-2;P05771)	ELMO2 (Q96JJ3;Q96JJ3-3)
CSRP1 (P21291)	TNFAIP3 (P21580)	NSF (P46459;P46459-2)	EIF2B2 (P49770)	HEXIM1 (O94992)
FLNA (P21333-2;P21333)	COMT (P21964;P21964-2)	WDFY4 (Q6ZS81;Q6ZS81-4)	GCN1L1 (Q92616)	TRABD (Q9H4I3;Q9H4I3-2)
ACO1 (P21399)	TGM2 (P21980;P21980-2)	EIF4A3 (P38919)	PSMA2 (P25787)	HNRNPL (P14866;P14866-2)
VDAC1 (P21796)	OSBP (P22059)	VCP (P55072)	UBXN6 (Q9BZV1;Q9BZV1-2)	EIF4A2 (Q14240;Q14240-2)
COMT (P21964;P21964-2)	PCMT1 (P22061;P22061-2)	VAC14 (Q08AM6)	ATP6AP2 (O75787;O75787-2)	NUP98 (P52948;P52948-5;P52948-2;P52948-6)
TGM2 (P21980;P21980-2)	FBL (P22087)	LETM1 (O95202)	RAB7B (Q96AH8)	RPS9 (P46781)
MUT (P22033)	GART (P22102;P22102-2)	DNAJA2 (O60884)	LRP10 (Q7Z4F1;Q7Z4F1-2)	ADAR (P55265;P55265-4;P55265-5)
OSBP (P22059)	PAICS (P22234;P22234-2)	FAH (P16930;P16930-2)	CYB5B (O43169)	FHL3 (Q13643)
GART (P22102;P22102-2)	SCP2 (P22307;P22307-8;P22307-4;P22307-7;P22307-2;P22307-6)	SMARCC1 (Q92922)	UQCRB (P14927;P14927-2)	NUDT19 (A8MXV4)
SCP2 (P22307;P22307-8;P22307-4;P22307-7;P22307-2;P22307-6)	UBA1 (P22314;P22314-2)	EIF4E2 (O60573)	EIF3D (O15371;O15371-3;O15371-2)	EFTUD1 (Q7Z2Z2;Q7Z2Z2-2)
UBA1 (P22314;P22314-2)	NME2 (P22392-2;P22392)	DRG1 (Q9Y295)	SF3A2 (Q15428)	PSMD12 (O00232;O00232-2)
NME2 (P22392-2;P22392)	HNRNPA2B1 (P22626;P22626-2)	LIMS1 (P48059;P48059-4;P48059-5;P48059-3)	BUB3 (O43684;O43684-2)	OGDH (Q02218;Q02218-2)
HNRNPA2B1 (P22626;P22626-2)	CALB2 (P22676)	PGD (P52209;P52209-2)	DDT;DDTL (P30046;A6NHG4;P30046-2)	HMGB2 (P26583)
CBL (P22681)	CBL (P22681)	EIF3B (P55884;P55884-2)	ATP6V1C1 (P21283)	UBE2K (P61086;P61086-3;P61086-2)
UQCRC2 (P22695)	UQCRC2 (P22695)	HGS (O14964;O14964-2)	ATXN10 (Q9UBB4;Q9UBB4-2)	PFDN2 (Q9UHV9)
CES1 (P23141;P23141-2)	CES1 (P23141;P23141-2)	CAT (P04040)	PRKCA (P17252)	MRPS28 (Q9Y2Q9)
TCEA1 (P23193;P23193-2)	TCEA1 (P23193;P23193-2)	RPL38 (P63173)	CNOT11 (Q9UKZ1)	NLE1 (Q9NVX2)
PTGS1 (P23219;P23219-3;P23219-2;P23219-6;P23219-5;P23219-4)	PTGS1 (P23219;P23219-3;P23219-2;P23219-6;P23219-5;P23219-4)	USO1 (O60763;O60763-2)	DNAJC3 (Q13217)	MVP (Q14764)
SFPQ (P23246;P23246-2)	SFPQ (P23246;P23246-2)	MRPL28 (Q13084)	RCN2 (Q14257;Q14257-2)	DDRGK1 (Q96HY6;Q96HY6-2)
S100A1 (P23297)	S100A1 (P23297)	NDRG2 (Q9UN36;Q9UN36-3)	POLDIP3 (Q9BY77)	NUDT4 (Q9NZJ9)
WARS (P23381;P23381-2)	ME2 (P23368)	UBE2M (P61081)	PRPF3 (O43395)	CTNNBL1 (Q8WYA6;Q8WYA6-4;Q8WYA6-3;Q8WYA6-2)
CFL1 (P23528)	WARS (P23381;P23381-2)	STXBP3 (O00186)	GALNT6 (Q8NCL4)	RGS10 (O43665;O43665-2;O43665-1)
CPT2 (P23786)	CFL1 (P23528)	HEBP1 (Q9NRV9)	IQGAP1 (P46940)	EDC3 (Q96F86)
ACAT1 (P24752)	ACP1 (P24666;P24666-4;P24666-3)	ZYX (Q15942)	RMDN3 (Q96TC7;Q96TC7-2)	ACTR2 (P61160;P61160-2)
MCM3 (P25205;P25205-2)	MCM3 (P25205;P25205-2)	TARS (P26639;P26639-2)	IKBIP (Q70UQ0;Q70UQ0-2)	TST (Q16762)
RPS12 (P25398)	RPS12 (P25398)	LYPLA1 (O75608;O75608-2)	BRAP (Q7Z569;Q7Z569-2)	COG4 (Q9H9E3;Q9H9E3-3;Q9H9E3-2)
PSMA1 (P25786;P25786-2)	DNAJB1 (P25685;P25685-2)	PAFAH1B1 (P43034;P43034-2)	MCM6 (Q14566)	NUP160 (Q12769)
PSMA2 (P25787)	PSMA1 (P25786;P25786-2)	CBX5 (P45973)	NADK (O95544;O95544-3)	BAG2 (O95816;O95816-2)
ITGA3 (P26006;P26006-1)	MSN (P26038)	TCEA1 (P23193;P23193-2)	ACADM (P11310;P11310-2)	PGAM1 (P18669)
ITGB7 (P26010;P26010-2)	U2AF2 (P26368;P26368-2)	WARS (P23381;P23381-2)	IL1RN (P18510-4;P18510-2;P18510;P18510-3)	MTFR1L (Q9H019;Q9H019-3)
MSN (P26038)	HMGB2 (P26583)	ARF1 (P84077)	PIP4K2A (P48426;P48426-2)	ADK (P55263;P55263-2;P55263-4;P55263-3)
U2AF2 (P26368;P26368-2)	TARS (P26639;P26639-2)	EHD1 (Q9H4M9)	ZFYVE16 (Q7Z3T8;Q7Z3T8-3)	ARPC5 (O15511;O15511-2)
RPL13 (P26373;P26373-2)	EEF1G (P26641;P26641-2)	GRIPAP1 (Q4V328;Q4V328-4;Q4V328-2;Q4V328-3)	NOSIP (Q9Y314)	ABCD1 (P33897)
TARS (P26639;P26639-2)	FKBP2 (P26885)	IDH1 (O75874)	nan (Q03405-2)	VPS18 (Q9P253)
VARS (P26640)	APEX1 (P27695)	PREP (P48147)	TARS2 (Q9BW92;Q9BW92-2)	API5 (Q9BZZ5-2;Q9BZZ5;Q9BZZ5-3;Q9BZZ5-6;Q9BZZ5-5;Q9BZZ5-1)
EEF1G (P26641;P26641-2)	CAD (P27708)	COPS7B (Q9H9Q2;Q9H9Q2-3;Q9H9Q2-2)	GUK1 (Q16774;Q16774-2;Q16774-3)	PKM (P14618-2)
FKBP2 (P26885)	CALR (P27797)	LRPPRC (P42704)	HMGB1 (P09429)	GOLIM4 (O00461)
APEX1 (P27695)	MAP4 (P27816;P27816-6;P27816-2)	TBL2 (Q9Y4P3)	NUTF2 (P61970)	APMAP (Q9HDC9;Q9HDC9-2)
CAD (P27708)	PIK3R1 (P27986;P27986-4;P27986-3;P27986-2;P27986-5)	P4HB (P07237)	TNIP1 (Q15025;Q15025-6;Q15025-4;Q15025-3;Q15025-2;Q15025-7;Q15025-8;Q15025-5)	PI4K2A (Q9BTU6)
CALR (P27797)	PSMB8 (P28062;P28062-2)	SERPINB8 (P50452;P50452-2)	ATG4B (Q9Y4P1;Q9Y4P1-6;Q9Y4P1-2;Q9Y4P1-4;Q9Y4P1-3)	FBL (P22087)
MAP4 (P27816;P27816-6;P27816-2)	TPP2 (P29144)	POR (P16435)	RANBP1 (P43487;P43487-2)	SRSF10 (O75494;O75494-3;O75494-4;O75494-5;O75494-6;O75494-2)
PIK3R1 (P27986;P27986-4;P27986-3;P27986-2;P27986-5)	PTPN6 (P29350;P29350-3;P29350-4)	NASP (P49321;P49321-3;P49321-2;P49321-4)	DAK (Q3LXA3;Q3LXA3-2)	CLEC5A (Q9NY25)
PSMB8 (P28062;P28062-2)	SHC1 (P29353;P29353-2;P29353-7;P29353-6;P29353-3;P29353-5)	HNRNPA0 (Q13151)	ZNF622 (Q969S3)	NOP2 (P46087;P46087-2;P46087-4;P46087-3)
PSMB5 (P28074;P28074-2;P28074-3)	TKT (P29401;P29401-2)	CARS (P49589-3;P49589;P49589-2)	SMAP2 (Q8WU79;Q8WU79-2;Q8WU79-3)	PEF1 (Q9UBV8)
SSFA2 (P28290;P28290-2;P28290-3)	PML (P29590;P29590-11;P29590-5;P29590-4;P29590-2;P29590-3;P29590-8;P29590-9;P29590-12;P29590-14;P29590-10;P29590-13)	BICD2 (Q8TD16;Q8TD16-2)	H2AFY (O75367;O75367-3)	GOSR1 (O95249;O95249-2)
MAPK1 (P28482;P28482-2)	ALDH4A1 (P30038;P30038-3;P30038-2)	NME2 (P22392-2;P22392)	MAPK14 (Q16539;Q16539-5;Q16539-3;Q16539-4)	LIMA1 (Q9UHB6;Q9UHB6-4;Q9UHB6-2;Q9UHB6-5;Q9UHB6-3)
GRN (P28799;P28799-3;P28799-2)	PRDX6 (P30041)	FDPS (P14324-2;P14324)	GDAP2 (Q9NXN4;Q9NXN4-2)	PRDX3 (P30048;P30048-2)
TPP2 (P29144)	nan (P30044-2)	AHCYL1 (O43865;O43865-2)	DBN1 (Q16643;Q16643-3;Q16643-2)	SEPT11 (Q9NVA2)
PTPN6 (P29350;P29350-3;P29350-4)	PRDX3 (P30048;P30048-2)	U2AF2 (P26368;P26368-2)	GATM (P50440;P50440-2;P50440-3)	CAB39 (Q9Y376)
TKT (P29401;P29401-2)	CMPK1 (P30085;P30085-3;P30085-2)	PBDC1 (Q9BVG4)	ILF3 (Q12906-7;Q12906;Q12906-4;Q12906-6;Q12906-5;Q12906-2;Q12906-3)	GLRX (P35754)
PML (P29590;P29590-11;P29590-5;P29590-4;P29590-2;P29590-3;P29590-8;P29590-9;P29590-12;P29590-14;P29590-10;P29590-13)	PPIF (P30405)	SUB1 (P53999)	RPL35 (P42766)	DPP7 (Q9UHL4)
EEF1D (P29692;P29692-2)	NMT1 (P30419;P30419-2)	RUFY1 (Q96T51;Q96T51-2)	AP2A1 (O95782;O95782-2)	RWDD1 (Q9H446;Q9H446-2)
PRDX6 (P30041)	HMOX2 (P30519;P30519-2)	KHDRBS1 (Q07666;Q07666-2;Q07666-3)	DKC1 (O60832;O60832-2)	NMT1 (P30419;P30419-2)
nan (P30044-2)	ADSS (P30520)	XRCC5 (P13010)	ERAP2 (Q6P179;Q6P179-3)	TOMM40 (O96008;O96008-2)
DDT;DDTL (P30046;A6NHG4;P30046-2)	CLIP1 (P30622-2)	RPS6KA3 (P51812)	CWC22 (Q9HCG8)	DNAJB1 (P25685;P25685-2)
ATP5D (P30049)	SERPINB1 (P30740;P30740-2)	CTDP1 (Q9Y5B0;Q9Y5B0-4)	UBXN1 (Q04323;Q04323-2)	POLR2G (P62487)
CMPK1 (P30085;P30085-3;P30085-2)	GDI1 (P31150)	ANKRD28 (O15084-1;O15084-4)	UBE2Z (Q9H832)	CYCS (P99999)
PPIF (P30405)	MAT2A (P31153;P31153-2)	HMGCS1 (Q01581)	STRN (O43815;O43815-2)	PRDX4 (Q13162)
HMOX2 (P30519;P30519-2)	DNAJA1 (P31689;P31689-2)	AP1B1 (Q10567-3;Q10567-4)	SCAF4 (O95104;O95104-2;O95104-3)	S100A8 (P05109)
ADSS (P30520)	HNRNPH3 (P31942;P31942-2;P31942-3;P31942-4)	UPF1 (Q92900;Q92900-2)	CS (O75390)	CD59 (P13987;P13987-2)
CLIP1 (P30622-2)	HNRNPH1 (P31943)	PPM1B (O75688;O75688-2;O75688-4;O75688-5)	MDH1 (P40925;P40925-3;P40925-2)	RBM25 (P49756)
SERPINB1 (P30740;P30740-2)	STIP1 (P31948;P31948-2)	ALDOC (P09972)	TXLNA (P40222)	RBM14 (Q96PK6)
POLR2B (P30876)	RPL9 (P32969)	FXR1 (P51114;P51114-2;P51114-3)	C11orf54 (Q9H0W9;Q9H0W9-2;Q9H0W9-4;Q9H0W9-3)	CCDC124 (Q96CT7)
SDHA (P31040;P31040-2;P31040-3)	KIF5B (P33176)	ARHGEF6 (Q15052;Q15052-2)	BAK1 (Q16611;Q16611-2)	GNAI3 (P08754)
CORO1A (P31146)	LSP1 (P33241)	PABPC1 (P11940;P11940-2)	NCKAP1L (P55160;P55160-2)	CSK (P41240)
GDI1 (P31150)	ABCD1 (P33897)	ANXA6 (P08133;P08133-2)		CUL5 (Q93034)
MAT2A (P31153;P31153-2)	MCM7 (P33993;P33993-3;P33993-2)	NFKB2 (Q00653;Q00653-4)		M6PR (P20645)
DNAJA1 (P31689;P31689-2)	EVI2B (P34910;P34910-2)	OTUB1 (Q96FW1;Q96FW1-2)		COQ5 (Q5HYK3)
ATIC (P31939;P31939-2)	HSPA4 (P34932)	PTPN6 (P29350;P29350-3;P29350-4)		PHB2 (Q99623;Q99623-2)
HNRNPH3 (P31942;P31942-2;P31942-3;P31942-4)	SERPINB6 (P35237)	NUDT5 (Q9UKK9)		CALB2 (P22676)
HNRNPH1 (P31943)	RPA3 (P35244)	RNMT (O43148)		SMOX (Q9NWM0;Q9NWM0-2;Q9NWM0-4;Q9NWM0-6;Q9NWM0-5)
STIP1 (P31948;P31948-2)	MYH9 (P35579;P35579-2)	LDHB (P07195)		KPNA4 (O00629)
GK;GK3P (P32189;P32189-1;P32189-4;P32189-2;Q14409)	FUS (P35637;P35637-2)	PML (P29590;P29590-11;P29590-5;P29590-4;P29590-2;P29590-3;P29590-8;P29590-9;P29590-12;P29590-14;P29590-10;P29590-13)		LILRB1;LILRB2 (Q8NHL6;Q8NHL6-2;Q8NHL6-4;Q8NHL6-3;Q8N423;Q8N423-4;Q8N423-2)
ACSL1 (P33121;P33121-3)	NUP214 (P35658;P35658-3;P35658-4;P35658-2)	PFDN5 (Q99471;Q99471-3)		XPOT (O43592)
KIF5B (P33176)	GLRX (P35754)	GLIPR1 (P48060)		GTF2F2 (P13984)
LSP1 (P33241)	PSMC2 (P35998;P35998-2)	TMF1 (P82094;P82094-2)		CTPS1 (P17812;P17812-2)
EVI2B (P34910;P34910-2)	ATP5C1 (P36542;P36542-2)	SRP14 (P37108)		GDI2 (P50395;P50395-2)
HSPA4 (P34932)	CPOX (P36551)	IRS2 (Q9Y4H2)		MFAP1 (P55081)
PHB (P35232;P35232-2)	LONP1 (P36776;P36776-2;P36776-3)	HNRNPUL2 (Q1KMD3)		CHPF2 (Q9P2E5;Q9P2E5-2)
SERPINB6 (P35237)	PPP1CC (P36873;P36873-2)	GSPT1 (P15170-3;P15170-2;P15170)		RP2 (O75695)
RDX (P35241;P35241-5;P35241-4)	SRP14 (P37108)	NUP62 (P37198)		NLRP12 (P59046;P59046-4;P59046-3;P59046-6;P59046-2;P59046-7)
RPA3 (P35244)	NUP62 (P37198)	RPL23A (P62750)		IARS (P41252)
MYH9 (P35579;P35579-2)	TALDO1 (P37837)	PSMD5 (Q16401;Q16401-2)		RAB8A (P61006;P61006-2)
FUS (P35637;P35637-2)	RBMX (P38159;P38159-2;P38159-3)	ACLY (P53396;P53396-2;P53396-3)		NAA25 (Q14CX7;Q14CX7-2)
NUP214 (P35658;P35658-3;P35658-4;P35658-2)	HSPA9 (P38646)	ACTG1 (P63261)		CLUH (O75153)
PSMC2 (P35998;P35998-2)	EIF4A3 (P38919)	HNRNPA1;HNRNPA1L2 (P09651-2;P09651;P09651-3;Q32P51)		RAP1GDS1 (P52306-5;P52306-4;P52306-3;P52306-6)
ARL3 (P36405)	CCT6A (P40227;P40227-2)	SNRPD3 (P62318;P62318-2)		GRPEL1 (Q9HAV7)
CPOX (P36551)	EIF2S3;EIF2S3L (P41091;Q2VIR3;Q2VIR3-2)	SERPINB1 (P30740;P30740-2)		PGAM5 (Q96HS1;Q96HS1-2)
LONP1 (P36776;P36776-2;P36776-3)	NAA10 (P41227;P41227-2)	UCHL3 (P15374)		NDRG2 (Q9UN36-2;Q9UN36-6;Q9UN36-4;Q9UN36-5)
GPX4 (P36969;P36969-2)	CSK (P41240)	HK2 (P52789)		SEPT9 (Q9UHD8-5;Q9UHD8;Q9UHD8-2;Q9UHD8-7;Q9UHD8-3;Q9UHD8-4;Q9UHD8-9;Q9UHD8-8)
SRP14 (P37108)	GARS (P41250)	WDR61 (Q9GZS3)		SEPT7 (Q16181;Q16181-2)
NUP62 (P37198)	IARS (P41252)	GALNT1 (Q10472)		PCNP (Q8WW12;Q8WW12-2)
HPCAL1 (P37235)	PRKCI (P41743)	PDCD6IP (Q8WUM4;Q8WUM4-2)		MOB1B;MOB1A (Q7L9L4;Q7L9L4-2;Q9H8S9-2)
TALDO1 (P37837)	ECI1 (P42126;P42126-2)	FERMT3 (Q86UX7;Q86UX7-2)		TSN (Q15631;Q15631-2)
ETFB (P38117;P38117-2)	TMPO (P42166)	SLAIN2 (Q9P270)		CHID1 (Q9BWS9;Q9BWS9-2;Q9BWS9-3)
RBMX (P38159;P38159-2;P38159-3)	STAT1 (P42224;P42224-2)	AATF (Q9NY61)		CD33 (P20138;P20138-2;P20138-3)
HSPA9 (P38646)	ARHGAP25 (P42331;P42331-3;P42331-5)	CCT7 (Q99832;Q99832-3;Q99832-4;Q99832-2)		CDK2AP1 (O14519;O14519-2)
EIF4A3 (P38919)	EPS15 (P42566)	ACBD3 (Q9H3P7)		TWF2 (Q6IBS0)
MPV17 (P39210)	LRPPRC (P42704)	WDR89 (Q96FK6)		IKBIP (Q70UQ0-4)
ANP32A (P39687)	ACAA2 (P42765)	OSGEP (Q9NPF4)		EXOC7 (Q9UPT5;Q9UPT5-2;Q9UPT5-5;Q9UPT5-1;Q9UPT5-6)
TXLNA (P40222)	PAFAH1B1 (P43034;P43034-2)	ARHGEF40 (Q8TER5;Q8TER5-4;Q8TER5-3;Q8TER5-2)		DPP9 (Q86TI2;Q86TI2-2;Q86TI2-4)
CCT6A (P40227;P40227-2)	MATR3 (P43243)	TUBA1C (Q9BQE3)		ARIH2 (O95376)
MDH1 (P40925;P40925-3;P40925-2)	NAMPT (P43490)	UGDH (O60701;O60701-2;O60701-3)		GSTM3 (P21266)
EIF2S3;EIF2S3L (P41091;Q2VIR3;Q2VIR3-2)	PSMC4 (P43686;P43686-2)	RANGAP1 (P46060)		UBE2V1 (Q13404-7;Q13404-2;Q13404;Q13404-1;Q13404-8;Q13404-6)
NAA10 (P41227;P41227-2)	TSFM (P43897;P43897-2)	NAP1L4 (Q99733;Q99733-2)
GARS (P41250)	CBX5 (P45973)	XRCC6 (P12956;P12956-2)
EIF1 (P41567)	USP5 (P45974-2;P45974)	PNPLA6 (Q8IY17;Q8IY17-2;Q8IY17-5;Q8IY17-3)
ECI1 (P42126;P42126-2)	RANGAP1 (P46060)	PSMD13 (Q9UNM6;Q9UNM6-2)
TMPO (P42166)	NOP2 (P46087;P46087-2;P46087-4;P46087-3)	MRPL37 (Q9BZE1)
STAT1 (P42224;P42224-2)	CRKL (P46109)	NAMPT (P43490)
ARHGAP25 (P42331;P42331-3;P42331-5)	NSF (P46459;P46459-2)	ANXA5 (P08758)
LRPPRC (P42704)	MAP2K3 (P46734;P46734-3;P46734-2)	DDX17 (Q92841;Q92841-3;Q92841-1;Q92841-2)
ACAA2 (P42765)	RPL5 (P46777)	COG2 (Q14746;Q14746-2)
RPL35 (P42766)	RPS9 (P46781)	BCAT1 (P54687;P54687-5;P54687-4;P54687-3;P54687-2)
WAS (P42768)	RPS5 (P46782)	MRPL3 (P09001)
PAFAH1B1 (P43034;P43034-2)	GNPDA1 (P46926;P46926-2)	CORO7 (P57737-3)
MATR3 (P43243)	UTRN (P46939;P46939-2)	CELF1 (Q92879;Q92879-2;Q92879-3;Q92879-6;Q92879-5)
RANBP1 (P43487;P43487-2)	CAPZA2 (P47755)	PSTPIP1 (O43586)
NAMPT (P43490)	CAPZB (P47756-2;P47756)	DHX36 (Q9H2U1;Q9H2U1-2;Q9H2U1-3)
PSMC4 (P43686;P43686-2)	EIF1AX;EIF1AY (P47813;O14602)	GAPVD1 (Q14C86-6;Q14C86-2;Q14C86-3;Q14C86-4;Q14C86;Q14C86-5)
TSFM (P43897;P43897-2)	QARS (P47897;P47897-2)	ARRB1 (P49407-2;P49407)
CBX5 (P45973)	UQCRFS1;UQCRFS1P1 (P47985;P0C7P4)	SH3GL1 (Q99961;Q99961-2;Q99961-3)
USP5 (P45974-2;P45974)	ATP5O (P48047)	LUC7L3 (O95232)
RANGAP1 (P46060)	LIMS1 (P48059;P48059-4;P48059-5;P48059-3)	EEF1G (P26641;P26641-2)
CRKL (P46109)	GLIPR1 (P48060)	CALR (P27797)
BAG6 (P46379;P46379-2;P46379-3;P46379-5;P46379-4)	PREP (P48147)	PTK2B (Q14289-2)
NSF (P46459;P46459-2)	ARCN1 (P48444;P48444-2)	TPR (P12270)
MAP2K3 (P46734;P46734-3;P46734-2)	GCLC (P48506)	MAP2K3 (P46734;P46734-3;P46734-2)
RPL5 (P46777)	GCLM (P48507;P48507-2)	NES (P48681)
RPS5 (P46782)	PRRC2A (P48634;P48634-3;P48634-2;P48634-4)	MCCC2 (Q9HCC0;Q9HCC0-2)
GNPDA1 (P46926;P46926-2)	CCT5 (P48643;P48643-2)	ECHDC1 (Q9NTX5;Q9NTX5-2;Q9NTX5-6;Q9NTX5-3)
UTRN (P46939;P46939-2)	NES (P48681)	ARHGAP18 (Q8N392)
IQGAP1 (P46940)	PITPNB (P48739;P48739-3;P48739-2)	CNN2 (Q99439;Q99439-2)
GYG1 (P46976-2;P46976;P46976-3)	CD97 (P48960;P48960-2;P48960-3)	SQSTM1 (Q13501;Q13501-2)
CAPZB (P47756-2;P47756)	PXN (P49023)	NPM1 (P06748;P06748-2;P06748-3)
EIF1AX;EIF1AY (P47813;O14602)	ALDH9A1 (P49189;P49189-3;P49189-2)	SEP15 (O60613)
QARS (P47897;P47897-2)	RPIA (P49247)	S100A1 (P23297)
ATP5O (P48047)	LMAN1 (P49257)	SNW1 (Q13573)
LIMS1 (P48059;P48059-4;P48059-5;P48059-3)	NASP (P49321;P49321-3;P49321-2;P49321-4)	STARD5 (Q9NSY2)
GLIPR1 (P48060)	FASN (P49327)	HSP90AB1 (P08238)
PREP (P48147)	CCT3 (P49368;P49368-2)	UBTF (P17480;P17480-2)
PIP4K2A (P48426;P48426-2)	ARRB1 (P49407-2;P49407)	VBP1 (P61758;P61758-2)
ARCN1 (P48444;P48444-2)	TUFM (P49411)	ARHGEF7 (Q14155-1;Q14155-5;Q14155;Q14155-6;Q14155-2;Q14155-3)
GCLC (P48506)	PCYT1A (P49585)	TPP1 (O14773;O14773-2)
PSMD8 (P48556)	AARS (P49588;P49588-2)	EIF3E (P60228)
CCT5 (P48643;P48643-2)	CARS (P49589-3;P49589;P49589-2)	ELAVL1 (Q15717;Q15717-2)
NES (P48681)	SARS (P49591)	CLNS1A (P54105)
IDH2 (P48735;P48735-2)	PPM1F (P49593;P49593-2)	MAN2B1 (O00754;O00754-2)
PITPNB (P48739;P48739-3;P48739-2)	PSMB3 (P49720)	ACOX1 (Q15067-2;Q15067-3)
CD97 (P48960;P48960-2;P48960-3)	PSMB2 (P49721)	ATL2 (Q8NHH9;Q8NHH9-5;Q8NHH9-2;Q8NHH9-4;Q8NHH9-3)
ALDH9A1 (P49189;P49189-3;P49189-2)	ACADVL (P49748;P49748-2;P49748-3)	SPAG9 (O60271;O60271-3)
RPIA (P49247)	TMED10 (P49755)	STOML2 (Q9UJZ1;Q9UJZ1-2)
LMAN1 (P49257)	RBM25 (P49756)	CLPX (O76031)
NASP (P49321;P49321-3;P49321-2;P49321-4)	GMPS (P49915;P49915-2)	LSP1 (P33241)
FASN (P49327)	GDI2 (P50395;P50395-2)	DNAJA1 (P31689;P31689-2)
FNTA (P49354;P49354-2)	SERPINB8 (P50452;P50452-2)	SPCS2 (Q15005)
DHPS (P49366;P49366-2;P49366-3)	ST13 (P50502)	RRBP1 (Q9P2E9;Q9P2E9-3)
CCT3 (P49368;P49368-2)	VASP (P50552)	EFTUD2 (Q15029;Q15029-2;Q15029-3)
ARRB1 (P49407-2;P49407)	DNM2 (P50570;P50570-2;P50570-5)	MTHFD1 (P11586)
TUFM (P49411)	LRBA (P50851-2;P50851)	BTK (Q06187;Q06187-2)
PCYT1A (P49585)	PPT1 (P50897)	SUPT16H (Q9Y5B9)
AARS (P49588;P49588-2)	CCT8 (P50990;P50990-2;P50990-3)	RBMX (P38159;P38159-2;P38159-3)
CARS (P49589-3;P49589;P49589-2)	CCT4 (P50991;P50991-2)	EML4 (Q9HC35;Q9HC35-2)
SARS (P49591)	ANXA11 (P50995;P50995-2)	PAPSS1 (O43252)
PSMB3 (P49720)	FXR1 (P51114;P51114-2;P51114-3)	LMNA (P02545;P02545-6;P02545-3;P02545-5;P02545-4)
MCM2 (P49736)	RAB27A (P51159;P51159-2)	MCM3 (P25205;P25205-2)
ACADVL (P49748;P49748-2;P49748-3)	HCFC1 (P51610;P51610-4;P51610-2)	AKAP8L (Q9ULX6;Q9ULX6-2)
EIF2B2 (P49770)	HSD17B4 (P51659;P51659-3;P51659-2)	ALDH9A1 (P49189;P49189-3;P49189-2)
HINT1 (P49773)	DYNLT3 (P51808)	CD97 (P48960;P48960-2;P48960-3)
GMPS (P49915;P49915-2)	RPS6KA3 (P51812)	FLNB (O75369;O75369-2;O75369-9;O75369-8;O75369-6;O75369-3;O75369-7;O75369-5;O75369-4)
IDH3A (P50213;P50213-2)	HDGF (P51858;P51858-3;P51858-2)	USP14 (P54578;P54578-2;P54578-3)
GATM (P50440;P50440-2;P50440-3)	HNRNPA3 (P51991-2)	PLCB3 (Q01970;Q01970-2)
SERPINB8 (P50452;P50452-2)	PGD (P52209;P52209-2)	PSMC3 (P17980)
ST13 (P50502)	HNRNPM (P52272;P52272-2)	NAA10 (P41227;P41227-2)
VASP (P50552)	RAP1GDS1 (P52306-5;P52306-4;P52306-3;P52306-6)	EIF2S3;EIF2S3L (P41091;Q2VIR3;Q2VIR3-2)
DNM2 (P50570;P50570-2;P50570-5)	ARHGDIA (P52565;P52565-2)	ERGIC1 (Q969X5;Q969X5-2)
LRBA (P50851-2;P50851)	ARHGDIB (P52566)	ABCF3 (Q9NUQ8;Q9NUQ8-2)
PPT1 (P50897)	HNRNPF (P52597)	PPT1 (P50897)
CCT8 (P50990;P50990-2;P50990-3)	SMS (P52788;P52788-2)	NARS (O43776)
CCT4 (P50991;P50991-2)	HK2 (P52789)	CHP1 (Q99653)
ANXA11 (P50995;P50995-2)	HK3 (P52790)	PARP1 (P09874)
FXR1 (P51114;P51114-2;P51114-3)	CAPZA1 (P52907)	ACADVL (P49748;P49748-2;P49748-3)
HSD17B4 (P51659;P51659-3;P51659-2)	NUP98 (P52948;P52948-5;P52948-2;P52948-6)	HSPH1 (Q92598;Q92598-2;Q92598-4;Q92598-3)
USP11 (P51784)	BLVRA (P53004)	PDIA4 (P13667)
DYNLT3 (P51808)	ACLY (P53396;P53396-2;P53396-3)	TXNRD1 (Q16881;Q16881-3;Q16881-4;Q16881-5;Q16881-2;Q16881-6;Q16881-7)
RPS6KA3 (P51812)	METAP1 (P53582)	CASP8 (Q14790;Q14790-9;Q14790-4;Q14790-2;Q14790-3;Q14790-7;Q14790-5;Q14790-8;Q14790-6)
PGD (P52209;P52209-2)	COPB1 (P53618)	MAT2A (P31153;P31153-2)
HNRNPM (P52272;P52272-2)	SLC16A1 (P53985)	AHNAK (Q09666)
ARHGDIA (P52565;P52565-2)	IST1 (P53990;P53990-2;P53990-4;P53990-3;P53990-5)	PCYT1A (P49585)
ARHGDIB (P52566)	SUB1 (P53999)	TNPO1 (Q92973;Q92973-2;Q92973-3)
HNRNPF (P52597)	CLNS1A (P54105)	HMOX2 (P30519;P30519-2)
RBM5 (P52756)	RARS (P54136;P54136-2)	TIAL1 (Q01085-2)
SMS (P52788;P52788-2)	YARS (P54577)	FAM129B (Q96TA1;Q96TA1-2)
HK2 (P52789)	USP14 (P54578;P54578-2;P54578-3)	NUP214 (P35658;P35658-3;P35658-4;P35658-2)
CAPZA1 (P52907)	BCAT1 (P54687;P54687-5;P54687-4;P54687-3;P54687-2)	MRPL51 (Q4U2R6)
BLVRA (P53004)	AK2 (P54819;P54819-2;P54819-6;P54819-5;P54819-3;P54819-4)	PEPD (P12955;P12955-3;P12955-2)
ACLY (P53396;P53396-2;P53396-3)	ALDH18A1 (P54886;P54886-2)	PWP1 (Q13610)
COPB1 (P53618)	NAPA (P54920)	ARPC3 (O15145)
COPA (P53621;P53621-2)	PSMD4 (P55036)	FYCO1 (Q9BQS8;Q9BQS8-4)
SUB1 (P53999)	VCP (P55072)	UQCRC2 (P22695)
CLNS1A (P54105)	MFAP1 (P55081)	CLTC (Q00610;Q00610-2)
RARS (P54136;P54136-2)	HADHB (P55084;P55084-2)	GSN (P06396-2)
USP14 (P54578;P54578-2;P54578-3)	NAP1L1 (P55209;P55209-2)	MSN (P26038)
PRKAG1 (P54619;P54619-2;P54619-3)	CASP7 (P55210;P55210-3;P55210-4)	KTN1 (Q86UP2;Q86UP2-4;Q86UP2-2;Q86UP2-3)
BCAT1 (P54687;P54687-5;P54687-4;P54687-3;P54687-2)	ADK (P55263;P55263-2;P55263-4;P55263-3)	FAF2 (Q96CS3)
PSMD4 (P55036)	ADAR (P55265;P55265-4;P55265-5)	SLC2A3 (P11169)
VCP (P55072)	NPEPPS (P55786;P55786-2)	SEPT2 (Q15019;Q15019-3;Q15019-2)
NCKAP1L (P55160;P55160-2)	HNRNPH2 (P55795)	TMA16 (Q96EY4)
NAP1L1 (P55209;P55209-2)	OXCT1 (P55809)	SPECC1L (Q69YQ0;Q69YQ0-2)
CASP7 (P55210;P55210-3;P55210-4)	EIF3B (P55884;P55884-2)	PSMC2 (P35998;P35998-2)
NPEPPS (P55786;P55786-2)	ATP5J2 (P56134;P56134-3;P56134-4;P56134-2)	DARS (P14868;P14868-2)
HNRNPH2 (P55795)	EIF6 (P56537)	GID8 (Q9NWU2)
OXCT1 (P55809)	BCAR1 (P56945;P56945-8;P56945-7;P56945-5;P56945-3;P56945-2;P56945-6;P56945-4)	DHX15 (O43143)
EIF3B (P55884;P55884-2)	CORO7 (P57737-3)	TUBB4B (P68371)
EIF6 (P56537)	NUP107 (P57740;P57740-2;P57740-3)	BCAR1 (P56945;P56945-8;P56945-7;P56945-5;P56945-3;P56945-2;P56945-6;P56945-4)
BCAR1 (P56945;P56945-8;P56945-7;P56945-5;P56945-3;P56945-2;P56945-6;P56945-4)	NLRP12 (P59046;P59046-4;P59046-3;P59046-6;P59046-2;P59046-7)	PRMT5 (O14744;O14744-2;O14744-5;O14744-3;O14744-4)
CORO7 (P57737-3)	EIF3E (P60228)	POLDIP2 (Q9Y2S7)
NUP107 (P57740;P57740-2;P57740-3)	EIF4A1 (P60842;P60842-2)	FH (P07954;P07954-2)
EIF3E (P60228)	RPS20 (P60866;P60866-2)	CORO1B (Q9BR76)
RPS20 (P60866;P60866-2)	PRPS1 (P60891;P60891-2)	VPS33A (Q96AX1)
CDC42 (P60953;P60953-1)	PSMA6 (P60900;P60900-2;P60900-3)	PLEC (Q15149-8)
SRP54 (P61011;P61011-2)	CDC42 (P60953;P60953-1)	NAA50 (Q9GZZ1;Q9GZZ1-2)
UBE2M (P61081)	RAB8A (P61006;P61006-2)	ARHGAP15 (Q53QZ3)
RAB14 (P61106)	SRP54 (P61011;P61011-2)	SNAP23 (O00161;O00161-2)
ACTR3 (P61158)	RAB4B (P61018;P61018-2)	ACAA1 (P09110;P09110-2)
COPS2 (P61201;P61201-2)	RAB2A (P61019;P61019-2)	RPL10A (P62906)
ABCE1 (P61221)	UBE2M (P61081)	CBX3 (Q13185)
RAP1B (P61224;P61224-3;A6NIZ1;P61224-4;P61224-2)	UBE2K (P61086;P61086-3;P61086-2)	DDX39B (Q13838;Q13838-2)
RPS3A (P61247)	RAB14 (P61106)	CNOT1 (A5YKK6;A5YKK6-2;A5YKK6-3;A5YKK6-4)
PSME3 (P61289;P61289-2;P61289-3)	ACTR2 (P61160;P61160-2)	ACSL4 (O60488;O60488-2)
RPL27 (P61353)	COPS2 (P61201;P61201-2)	SEPT6 (Q14141;Q14141-2;Q14141-4)
HSPE1 (P61604)	ABCE1 (P61221)	PITPNB (P48739;P48739-3;P48739-2)
VBP1 (P61758;P61758-2)	RAP1B (P61224;P61224-3;A6NIZ1;P61224-4;P61224-2)	TNKS1BP1 (Q9C0C2;Q9C0C2-2)
STXBP1 (P61764;P61764-2)	RPS3A (P61247)	AFG3L2 (Q9Y4W6)
UFM1 (P61960;P61960-2)	RPL27 (P61353)	SF3A3 (Q12874)
NUTF2 (P61970)	VBP1 (P61758;P61758-2)	ZFPL1 (O95159)
HNRNPK (P61978-3)	STXBP1 (P61764;P61764-2)	LACTB (P83111;P83111-2)
RPS7 (P62081)	COPZ1 (P61923;P61923-4;P61923-5;P61923-3)	USP5 (P45974-2;P45974)
PPP1CA (P62136;P62136-2;P62136-3)	HNRNPK (P61978-3)	BZW1 (Q7L1Q6;Q7L1Q6-4;Q7L1Q6-3;Q7L1Q6-2)
PSMC1 (P62191)	RPS7 (P62081)	TSFM (P43897;P43897-2)
PSMC5 (P62195;P62195-2)	PPP1CA (P62136;P62136-2;P62136-3)	ANP32B (Q92688;Q92688-2)
RPS18 (P62269)	PSMC1 (P62191)	IGF2BP3 (O00425)
RPS13 (P62277)	PSMC5 (P62195;P62195-2)	YBX3 (P16989;P16989-3)
SNRPD3 (P62318;P62318-2)	YWHAE (P62258;P62258-2)	RASA1 (P20936;P20936-2;P20936-4)
PSMC6 (P62333)	RPS18 (P62269)	ARPC2 (O15144)
RPL23A (P62750)	RPS13 (P62277)	LUZP1 (Q86V48;Q86V48-2;Q86V48-3)
RPS6 (P62753)	SNRPF (P62306)	UBL4A (P11441)
RAB1A (P62820;P62820-2)	SNRPD3 (P62318;P62318-2)	POLR2C (P19387)
RPL23 (P62829)	PSMC6 (P62333)	PDE12 (Q6L8Q7;Q6L8Q7-2)
RAP1A (P62834)	POLR2G (P62487)	C12orf10 (Q9HB07)
RPS25 (P62851)	ETF1 (P62495;P62495-2)	PLAU (P00749;P00749-2)
RPS26;RPS26P11 (P62854;Q5JNZ5)	RPL23A (P62750)	PPP1R14B (Q96C90)
RPL10A (P62906)	RAB1A (P62820;P62820-2)	PITHD1 (Q9GZP4;Q9GZP4-2)
RPL11 (P62913)	RPL23 (P62829)	CDC42 (P60953;P60953-1)
GRB2 (P62993;P62993-2)	RPS15 (P62841)	SSRP1 (Q08945)
TRA2B (P62995;P62995-3)	RPS26;RPS26P11 (P62854;Q5JNZ5)	VPS26A (O75436;O75436-2)
PPP2R2A (P63151;P63151-2)	GNB2 (P62879)	VAV1 (P15498;P15498-2)
SUMO1 (P63165)	RPL10A (P62906)	RPS12 (P25398)
RPL38 (P63173)	RPL11 (P62913)	PIK3R1 (P27986;P27986-4;P27986-3;P27986-2;P27986-5)
RPS21 (P63220)	FKBP1A (P62942)	PPP2CA (P67775;P67775-2)
EIF5A;EIF5AL1 (P63241;P63241-2;Q6IS14)	GRB2 (P62993;P62993-2)	TSG101 (Q99816;Q99816-2)
ACTG1 (P63261)	YWHAZ (P63104;P63104-2)	FLII (Q13045;Q13045-3)
TMSB10 (P63313)	SUMO1 (P63165)	TPP2 (P29144)
PPP2CA (P67775;P67775-2)	DYNLL1 (P63167)	TRMT1 (Q9NXH9;Q9NXH9-2)
YBX1 (P67809)	RPL38 (P63173)	COLGALT1 (Q8NBJ5)
UBE2L3 (P68036;P68036-3;P68036-2)	RPS21 (P63220)	TALDO1 (P37837)
EEF1A1;EEF1A1P5 (P68104;Q5VTE0;P68104-2)	EIF5A;EIF5AL1 (P63241;P63241-2;Q6IS14)	FASN (P49327)
TUBB4B (P68371)	ACTG1 (P63261)	SGTB (Q96EQ0)
PAFAH1B2 (P68402;P68402-4;P68402-2;P68402-3)	PPP2CA (P67775;P67775-2)	SMAP (O00193)
NOMO2;NOMO3 (Q5JPE7;P69849;Q5JPE7-2;Q5JPE7-3)	SEC11A (P67812;P67812-4;P67812-3;P67812-2)	NOP16 (Q9Y3C1;Q9Y3C1-3;Q9Y3C1-2)
EIF4G2 (P78344;P78344-2)	UBE2L3 (P68036;P68036-3;P68036-2)	GAPDH (P04406)
CCT2 (P78371;P78371-2)	EEF1A1;EEF1A1P5 (P68104;Q5VTE0;P68104-2)	SRP72 (O76094;O76094-2)
RAE1 (P78406)	TUBA4A (P68366)	ESD (P10768)
PRKDC (P78527;P78527-2)	TUBB4B (P68371)	ADSS (P30520)
TMF1 (P82094;P82094-2)	NOMO2;NOMO3 (Q5JPE7;P69849;Q5JPE7-2;Q5JPE7-3)	SNX6 (Q9UNH7;Q9UNH7-2)
MRPS36 (P82909)	IGBP1 (P78318)	COX4I1 (P13073)
MRPS34 (P82930)	CCT2 (P78371;P78371-2)	TXNL1 (O43396)
LACTB (P83111;P83111-2)	RAE1 (P78406)	IPO5 (O00410;O00410-3;O00410-2)
ARF1 (P84077)	GSTO1 (P78417;P78417-3;P78417-2)	KARS (Q15046;Q15046-2)
ERH (P84090)	PRKDC (P78527;P78527-2)	PRPF19 (Q9UMS4)
SRSF3 (P84103;P84103-2)	TMF1 (P82094;P82094-2)	CAPN2 (P17655;P17655-2)
RBM10 (P98175-2;P98175;P98175-5;P98175-4;P98175-3)	MRPS34 (P82930)	PRKAA1 (Q13131;Q13131-2)
MPP1 (Q00013;Q00013-3;Q00013-2)	MRPS9 (P82933)	ARHGDIB (P52566)
HDLBP (Q00341;Q00341-2)	SARNP (P82979)	HNRNPH1 (P31943)
CLTC (Q00610;Q00610-2)	LACTB (P83111;P83111-2)	LAMTOR5 (O43504)
NFKB2 (Q00653;Q00653-4)	COG7 (P83436)	ZNF428 (Q96B54)
REEP5 (Q00765)	ARF1 (P84077)	UBE2L3 (P68036;P68036-3;P68036-2)
HNRNPU (Q00839;Q00839-2)	RBM10 (P98175-2;P98175;P98175-5;P98175-4;P98175-3)	PTGS1 (P23219;P23219-3;P23219-2;P23219-6;P23219-5;P23219-4)
TIAL1 (Q01085-2)	CYCS (P99999)	RAB1B (Q9H0U4)
AMPD3 (Q01432-4;Q01432;Q01432-5;Q01432-6;Q01432-3)	MPP1 (Q00013;Q00013-3;Q00013-2)	DNAJB11 (Q9UBS4)
HMGCS1 (Q01581)	TFAM (Q00059;Q00059-2)	ACO2 (Q99798)
DR1 (Q01658)	CDK5 (Q00535;Q00535-2)	ANPEP (P15144)
EXOSC10 (Q01780;Q01780-2)	CLTC (Q00610;Q00610-2)	KCNAB2 (Q13303-2;Q13303;Q13303-3;Q13303-5)
PFKP (Q01813;Q01813-2)	NFKB2 (Q00653;Q00653-4)	SEC22B (O75396)
PLCB3 (Q01970;Q01970-2)	FKBP3 (Q00688)	PPIF (P30405)
DHODH (Q02127)	SORD (Q00796)	COTL1 (Q14019)
BDH1 (Q02338)	TIAL1 (Q01085-2)	BIN2 (Q9UBW5;Q9UBW5-3;Q9UBW5-2)
RPL18A (Q02543)	SET (Q01105;Q01105-2;Q01105-3;Q01105-4)	CD44 (P16070-12;P16070-18)
LMNB2 (Q03252)	AMPD3 (Q01432-4;Q01432;Q01432-5;Q01432-6;Q01432-3)	LSM8 (O95777)
nan (Q03405-2)	HMGCS1 (Q01581)	ARFGAP1 (Q8N6T3;Q8N6T3-3;Q8N6T3-2;Q8N6T3-5;Q8N6T3-4)
UBXN1 (Q04323;Q04323-2)	PFKP (Q01813;Q01813-2)	MATR3 (P43243)
GBE1 (Q04446)	PLCB3 (Q01970;Q01970-2)	TRIP4 (Q15650)
GLO1 (Q04760;Q04760-2)	OGDH (Q02218;Q02218-2)	ACAT2 (Q9BWD1)
SSBP1 (Q04837)	BDH1 (Q02338)	RPLP1 (P05386)
PTPN11 (Q06124;Q06124-2;Q06124-3)	MAP2K1 (Q02750;Q02750-2)	IL16 (Q14005;Q14005-3;Q14005-2;Q14005-4)
BTK (Q06187;Q06187-2)	FKBP4 (Q02790)	TRMT10C (Q7L0Y3)
GFPT1 (Q06210;Q06210-2)	LMNB2 (Q03252)	PSMC4 (P43686;P43686-2)
PSME1 (Q06323;Q06323-2;Q06323-3)	TLE3 (Q04726;Q04726-3;Q04726-2;Q04726-7;Q04726-6;Q04726-5;Q04726-4)	PLEK (P08567)
KHDRBS1 (Q07666;Q07666-2;Q07666-3)	GLO1 (Q04760;Q04760-2)	CNDP2 (Q96KP4;Q96KP4-2)
PPP3CA (Q08209;Q08209-2;Q08209-3;Q08209-5)	UBE3A (Q05086-3;Q05086;Q05086-2)	TMED9 (Q9BVK6)
HDHD1 (Q08623;Q08623-4;Q08623-3;Q08623-2)	PTPN11 (Q06124;Q06124-2;Q06124-3)	MAP1S (Q66K74;Q66K74-2)
PPID (Q08752)	BTK (Q06187;Q06187-2)	WDR26 (Q9H7D7;Q9H7D7-2)
SSRP1 (Q08945)	GFPT1 (Q06210;Q06210-2)	CCAR1 (Q8IX12;Q8IX12-2)
VAC14 (Q08AM6)	PSME1 (Q06323;Q06323-2;Q06323-3)	SMS (P52788;P52788-2)
NSUN2 (Q08J23;Q08J23-2)	KHDRBS1 (Q07666;Q07666-2;Q07666-3)	AMPD3 (Q01432-4;Q01432;Q01432-5;Q01432-6;Q01432-3)
AHNAK (Q09666)	ARHGAP1 (Q07960)	CAD (P27708)
APOBR (Q0VD83;Q0VD83-3)	TGM3 (Q08188)	GGCT (O75223;O75223-3)
GALNT1 (Q10472)	GOLGA2 (Q08379;Q08379-2)	ATG16L1 (Q676U5;Q676U5-2;Q676U5-3)
AP1B1 (Q10567-3;Q10567-4)	PPID (Q08752)	LONP1 (P36776;P36776-2;P36776-3)
TBL3 (Q12788)	SSRP1 (Q08945)	CDK5RAP3 (Q96JB5;Q96JB5-4;Q96JB5-2;Q96JB5-3)
TFCP2 (Q12800;Q12800-4;Q12800-3;Q12800-2)	VAC14 (Q08AM6)	APEH (P13798)
GRSF1 (Q12849;Q12849-5)	NSUN2 (Q08J23;Q08J23-2)	FARSB (Q9NSD9;Q9NSD9-2)
SF3A3 (Q12874)	AHNAK (Q09666)	PAK2 (Q13177)
AIMP1 (Q12904;Q12904-2)	APOBR (Q0VD83;Q0VD83-3)	ACTN1 (P12814;P12814-3;P12814-2;P12814-4)
ILF3 (Q12906-7;Q12906;Q12906-4;Q12906-6;Q12906-5;Q12906-2;Q12906-3)	GALNT1 (Q10472)	TGM2 (P21980;P21980-2)
LMAN2 (Q12907)	AP1B1 (Q10567-3;Q10567-4)	CAPZA1 (P52907)
TRAP1 (Q12931;Q12931-2)	NUP160 (Q12769)	GNPDA1 (P46926;P46926-2)
CSTF3 (Q12996)	TWF1 (Q12792;Q12792-3;Q12792-4)	GFPT1 (Q06210;Q06210-2)
FLII (Q13045;Q13045-3)	TFCP2 (Q12800;Q12800-4;Q12800-3;Q12800-2)	PSMD2 (Q13200;Q13200-3;Q13200-2)
COASY (Q13057;Q13057-2)	GRSF1 (Q12849;Q12849-5)	SRP54 (P61011;P61011-2)
MRPL28 (Q13084)	SF3A3 (Q12874)	LMNB1 (P20700)
LCP2 (Q13094)	AIMP1 (Q12904;Q12904-2)	G3BP1 (Q13283)
PRKAA1 (Q13131;Q13131-2)	LMAN2 (Q12907)	GSTP1 (P09211)
HNRNPA0 (Q13151)	TRAP1 (Q12931;Q12931-2)	ATP6V0A1 (Q93050;Q93050-1;Q93050-3)
PAK2 (Q13177)	STK4 (Q13043;Q13043-2)	RPLP0;RPLP0P6 (P05388;P05388-2;Q8NHW5)
CBX3 (Q13185)	FLII (Q13045;Q13045-3)	TFCP2 (Q12800;Q12800-4;Q12800-3;Q12800-2)
PSMD2 (Q13200;Q13200-3;Q13200-2)	COASY (Q13057;Q13057-2)	CCT6A (P40227;P40227-2)
DNAJC3 (Q13217)	MRPL28 (Q13084)	RAB2B (Q8WUD1;Q8WUD1-2)
TRIM28 (Q13263;Q13263-2)	LCP2 (Q13094)	HNRNPA2B1 (P22626;P22626-2)
G3BP1 (Q13283)	PRKAA1 (Q13131;Q13131-2)	GCLC (P48506)
KCNAB2 (Q13303-2;Q13303;Q13303-3;Q13303-5)	TARDBP (Q13148)	SLTM (Q9NWH9;Q9NWH9-3)
EIF3I (Q13347)	HNRNPA0 (Q13151)	TOMM34 (Q15785)
PPP2R5C (Q13362;Q13362-4;Q13362-5;Q13362-3;Q13362-2)	PRDX4 (Q13162)	CPSF2 (Q9P2I0)
SF3B2 (Q13435)	PAK2 (Q13177)	PRPF4 (O43172;O43172-2)
OS9 (Q13438;Q13438-4;Q13438-5;Q13438-2;Q13438-7;Q13438-3;Q13438-6;Q13438-8)	CBX3 (Q13185)	EIF5A;EIF5AL1 (P63241;P63241-2;Q6IS14)
SQSTM1 (Q13501;Q13501-2)	PSMD2 (Q13200;Q13200-3;Q13200-2)	CMPK1 (P30085;P30085-3;P30085-2)
DCTN2 (Q13561;Q13561-3;Q13561-2)	TRIM28 (Q13263;Q13263-2)	UBR4 (Q5T4S7;Q5T4S7-3;Q5T4S7-4;Q5T4S7-2)
NAE1 (Q13564;Q13564-2;Q13564-4;Q13564-3)	G3BP1 (Q13283)	DOCK8 (Q8NF50-3;Q8NF50;Q8NF50-4;Q8NF50-2)
SNW1 (Q13573)	KCNAB2 (Q13303-2;Q13303;Q13303-3;Q13303-5)	TUBGCP3 (Q96CW5;Q96CW5-2)
DGKZ (Q13574;Q13574-6;Q13574-2;Q13574-4;Q13574-7;Q13574-3;Q13574-5)	EIF3I (Q13347)	TPRKB (Q9Y3C4;Q9Y3C4-2;Q9Y3C4-3)
PWP1 (Q13610)	PPP2R5C (Q13362;Q13362-4;Q13362-5;Q13362-3;Q13362-2)	ACTN4 (O43707;O43707-2)
CUL1 (Q13616)	UBE2V1 (Q13404-7;Q13404-2;Q13404;Q13404-1;Q13404-8;Q13404-6)	PRKDC (P78527;P78527-2)
DDX39B (Q13838;Q13838-2)	DYNC1I2 (Q13409;Q13409-3;Q13409-2;Q13409-7;Q13409-6;Q13409-5)	RPS18 (P62269)
IL16 (Q14005;Q14005-3;Q14005-2;Q14005-4)	ILK (Q13418;Q13418-2;Q13418-3)	CSRP1 (P21291)
CIRBP (Q14011;Q14011-2)	SF3B2 (Q13435)	RPSA (P08865)
CAMK1 (Q14012)	OS9 (Q13438;Q13438-4;Q13438-5;Q13438-2;Q13438-7;Q13438-3;Q13438-6;Q13438-8)	MTCH2 (Q9Y6C9)
COTL1 (Q14019)	FKBP5 (Q13451;Q13451-2)	ABCF1 (Q8NE71;Q8NE71-2)
HNRNPD (Q14103;Q14103-3)	MYO9B (Q13459;Q13459-2)	CLIP1 (P30622-2)
BOP1 (Q14137;Q14137-2)	ROCK1 (Q13464)	RPS26;RPS26P11 (P62854;Q5JNZ5)
SEPT6 (Q14141;Q14141-2;Q14141-4)	SQSTM1 (Q13501;Q13501-2)	SLC12A6 (Q9UHW9;Q9UHW9-5;Q9UHW9-4;Q9UHW9-3)
ARHGEF7 (Q14155-1;Q14155-5;Q14155;Q14155-6;Q14155-2;Q14155-3)	TUBB3 (Q13509;Q13509-2)	RAP1B (P61224;P61224-3;A6NIZ1;P61224-4;P61224-2)
DCTN1 (Q14203-3)	DCTN2 (Q13561;Q13561-3;Q13561-2)	STXBP1 (P61764;P61764-2)
DYNC1H1 (Q14204)	NAE1 (Q13564;Q13564-2;Q13564-4;Q13564-3)	ITGAM (P11215;P11215-2)
CTTN (Q14247-2;Q14247-3;Q14247)	ITPK1 (Q13572;Q13572-2)	HNRNPD (Q14103;Q14103-3)
RCN2 (Q14257;Q14257-2)	SNW1 (Q13573)	CHORDC1 (Q9UHD1;Q9UHD1-2)
TRIM25 (Q14258)	PWP1 (Q13610)	PSMB8 (P28062;P28062-2)
PTK2B (Q14289-2)	CUL1 (Q13616)	G6PD (P11413;P11413-3;P11413-2)
FKBP8 (Q14318;Q14318-2;Q14318-3)	FHL3 (Q13643)	MFF (Q9GZY8-2;Q9GZY8;Q9GZY8-5;Q9GZY8-4;Q9GZY8-3)
FAM50A (Q14320)	MOGS (Q13724;Q13724-2)	DNM2 (P50570;P50570-2;P50570-5)
RBM39 (Q14498-2;Q14498;Q14498-3)	DDX39B (Q13838;Q13838-2)	AIFM1 (O95831;O95831-3;O95831-6;O95831-4)
MCM6 (Q14566)	BLMH (Q13867)	GARS (P41250)
ITPR2 (Q14571)	IL16 (Q14005;Q14005-3;Q14005-2;Q14005-4)	PFKP (Q01813;Q01813-2)
TRIP12 (Q14669-2;Q14669-4)	CAMK1 (Q14012)	RPL23 (P62829)
SMC1A (Q14683)	COTL1 (Q14019)	SH3BP1 (Q9Y3L3;Q9Y3L3-2)
COG2 (Q14746;Q14746-2)	HNRNPD (Q14103;Q14103-3)	EEF2 (P13639)
GOLGB1 (Q14789;Q14789-2;Q14789-3;Q14789-4)	IL18 (Q14116)	ACSL3 (O95573)
CASP8 (Q14790;Q14790-9;Q14790-4;Q14790-2;Q14790-3;Q14790-7;Q14790-5;Q14790-8;Q14790-6)	SEPT6 (Q14141;Q14141-2;Q14141-4)	PDXDC1 (Q6P996;Q6P996-4;Q6P996-5;Q6P996-3)
ZNF638 (Q14966;Q14966-3;Q14966-5;Q14966-4)	ARHGEF7 (Q14155-1;Q14155-5;Q14155;Q14155-6;Q14155-2;Q14155-3)	NCF2 (P19878;P19878-3;P19878-4;P19878-2)
KPNB1 (Q14974;Q14974-2)	DCTN1 (Q14203-3)	LCP2 (Q13094)
PSME4 (Q14997;Q14997-2;Q14997-3)	DYNC1H1 (Q14204)	RPS20 (P60866;P60866-2)
GAPVD1 (Q14C86-6;Q14C86-2;Q14C86-3;Q14C86-4;Q14C86;Q14C86-5)	EIF4A2 (Q14240;Q14240-2)	SLC1A5 (Q15758;Q15758-3;Q15758-2)
SPCS2 (Q15005)	TRIM25 (Q14258)	ST13 (P50502)
SEPT2 (Q15019;Q15019-3;Q15019-2)	PTK2B (Q14289-2)	LDHA (P00338;P00338-3;P00338-4;P00338-2;P00338-5)
TNIP1 (Q15025;Q15025-6;Q15025-4;Q15025-3;Q15025-2;Q15025-7;Q15025-8;Q15025-5)	GNA13 (Q14344;Q14344-2)	ARCN1 (P48444;P48444-2)
EFTUD2 (Q15029;Q15029-2;Q15029-3)	CAPRIN1 (Q14444;Q14444-2)	AIP (O00170)
LARS2 (Q15031)	RBM39 (Q14498-2;Q14498;Q14498-3)	ZPR1 (O75312)
KARS (Q15046;Q15046-2)	ITPR1 (Q14643;Q14643-4;Q14643-3;Q14643-8;Q14643-7;Q14643-5;Q14643-6;Q14643-2)	DYNLL2 (Q96FJ2)
ARHGEF6 (Q15052;Q15052-2)	SMC1A (Q14683)	BAG5 (Q9UL15;Q9UL15-2)
ACOX1 (Q15067-2;Q15067-3)	GANAB (Q14697;Q14697-2)	NRAS (P01111)
PDIA6 (Q15084;Q15084-5;Q15084-3;Q15084-4;Q15084-2)	COG2 (Q14746;Q14746-2)	MYH9 (P35579;P35579-2)
PEA15 (Q15121;Q15121-2)	MVP (Q14764)	COPS2 (P61201;P61201-2)
PLEC (Q15149-8)	GOLGB1 (Q14789;Q14789-2;Q14789-3;Q14789-4)	SAMHD1 (Q9Y3Z3;Q9Y3Z3-4;Q9Y3Z3-3)
PPA1 (Q15181)	CASP8 (Q14790;Q14790-9;Q14790-4;Q14790-2;Q14790-3;Q14790-7;Q14790-5;Q14790-8;Q14790-6)	ESYT2 (A0FGR8-2;A0FGR8;A0FGR8-6)
NONO (Q15233;Q15233-2)	ZNF638 (Q14966;Q14966-3;Q14966-5;Q14966-4)	DHX30 (Q7L2E3-2;Q7L2E3;Q7L2E3-3)
RNPS1 (Q15287;Q15287-3;Q15287-2)	KPNB1 (Q14974;Q14974-2)	MTX2 (O75431;O75431-2)
PCBP1 (Q15365)	SLMAP (Q14BN4;Q14BN4-3;Q14BN4-2;Q14BN4-7;Q14BN4-4;Q14BN4-6)	LMNB2 (Q03252)
TCEB2 (Q15370;Q15370-2)	GAPVD1 (Q14C86-6;Q14C86-2;Q14C86-3;Q14C86-4;Q14C86;Q14C86-5)	COPB1 (P53618)
DHCR24 (Q15392;Q15392-2)	NAA25 (Q14CX7;Q14CX7-2)	PSMC1 (P62191)
RSU1 (Q15404;Q15404-2)	SPCS2 (Q15005)	NONO (Q15233;Q15233-2)
RPS6KA1 (Q15418-2;Q15418;Q15418-4;Q15418-3)	PSMD6 (Q15008;Q15008-4;Q15008-3;Q15008-2)	ATOX1 (O00244)
SF3A2 (Q15428)	SEPT2 (Q15019;Q15019-3;Q15019-2)	DCTN2 (Q13561;Q13561-3;Q13561-2)
SF1 (Q15637;Q15637-6;Q15637-4;Q15637-2;Q15637-3;Q15637-5;Q15637-7)	SART3 (Q15020;Q15020-4)	MMS19 (Q96T76;Q96T76-9;Q96T76-8;Q96T76-5)
TRIP4 (Q15650)	EFTUD2 (Q15029;Q15029-2;Q15029-3)	EEF1A1;EEF1A1P5 (P68104;Q5VTE0;P68104-2)
MAPRE1 (Q15691)	LARS2 (Q15031)	SART1 (O43290)
ELAVL1 (Q15717;Q15717-2)	KARS (Q15046;Q15046-2)	NANS (Q9NR45)
SLC1A5 (Q15758;Q15758-3;Q15758-2)	ARHGEF6 (Q15052;Q15052-2)	SLIRP (Q9GZT3;Q9GZT3-2)
MLF2 (Q15773)	ACOX1 (Q15067-2;Q15067-3)	UGGT1 (Q9NYU2;Q9NYU2-2)
TOMM34 (Q15785)	NCF4 (Q15080;Q15080-3)	UGP2 (Q16851-2)
STXBP2 (Q15833;Q15833-2;Q15833-3)	PDIA6 (Q15084;Q15084-5;Q15084-3;Q15084-4;Q15084-2)	BLVRA (P53004)
ATP6AP1 (Q15904)	PLEC (Q15149-8)	UBQLN1 (Q9UMX0;Q9UMX0-2;Q9UMX0-3)
ZYX (Q15942)	PPP2R5A (Q15172;Q15172-2)	EIF2AK2 (P19525;P19525-2)
PSMD5 (Q16401;Q16401-2)	PPA1 (Q15181)	HSPA9 (P38646)
DDB1 (Q16531)	NONO (Q15233;Q15233-2)	SAE1 (Q9UBE0;Q9UBE0-3;Q9UBE0-2)
MAPK14 (Q16539;Q16539-5;Q16539-3;Q16539-4)	RAB35 (Q15286;Q15286-2)	ACAA2 (P42765)
CDC37 (Q16543)	PCBP1 (Q15365)	CALCOCO1 (Q9P1Z2;Q9P1Z2-3;Q9P1Z2-2;Q9P1Z2-4)
DPYSL2 (Q16555;Q16555-2)	TCEB2 (Q15370;Q15370-2)	HNRNPC;HNRNPCL1;HNRNPCL2 (P07910;O60812;B2RXH8)
BAK1 (Q16611;Q16611-2)	RPS6KA1 (Q15418-2;Q15418;Q15418-4;Q15418-3)	PPA1 (Q15181)
DBN1 (Q16643;Q16643-3;Q16643-2)	PPP1R7 (Q15435;Q15435-2;Q15435-3;Q15435-5;Q15435-4)	CTSD (P07339)
DECR1 (Q16698;Q16698-2)	SEC23B (Q15437)	PNP (P00491)
GUK1 (Q16774;Q16774-2;Q16774-3)	TSN (Q15631;Q15631-2)	CUL1 (Q13616)
PCK2 (Q16822;Q16822-3;Q16822-2)	SF1 (Q15637;Q15637-6;Q15637-4;Q15637-2;Q15637-3;Q15637-5;Q15637-7)	NACA (E9PAV3;E9PAV3-2;Q13765)
HADH (Q16836;Q16836-3;Q16836-2)	TRIP10 (Q15642;Q15642-2;Q15642-3;Q15642-4;Q15642-5)	IMP3 (Q9NV31)
UGP2 (Q16851-2)	TRIP4 (Q15650)	SMC1A (Q14683)
TXNRD1 (Q16881;Q16881-3;Q16881-4;Q16881-5;Q16881-2;Q16881-6;Q16881-7)	MAPRE1 (Q15691)	PSMA1 (P25786;P25786-2)
IMMT (Q16891;Q16891-2;Q16891-3)	ELAVL1 (Q15717;Q15717-2)	UTRN (P46939;P46939-2)
HNRNPUL2 (Q1KMD3)	NSDHL (Q15738)	RPLP2 (P05387)
EML3 (Q32P44;Q32P44-2)	SLC1A5 (Q15758;Q15758-3;Q15758-2)	HNRNPK (P61978-3)
UAP1L1 (Q3KQV9;Q3KQV9-2)	TOMM34 (Q15785)	DPP3 (Q9NY33;Q9NY33-4)
DAK (Q3LXA3;Q3LXA3-2)	STXBP2 (Q15833;Q15833-2;Q15833-3)	PLAA (Q9Y263)
RABL6 (Q3YEC7;Q3YEC7-2)	RAB11B;RAB11A (Q15907;Q15907-2;P62491-2)	PFDN6 (O15212)
MRPL51 (Q4U2R6)	ZYX (Q15942)	VIM (P08670)
GRIPAP1 (Q4V328;Q4V328-4;Q4V328-2;Q4V328-3)	SEPT7 (Q16181;Q16181-2)	VASP (P50552)
HSD17B12 (Q53GQ0)	PSMD5 (Q16401;Q16401-2)	GART (P22102;P22102-2)
AGK (Q53H12)	DDB1 (Q16531)	FUS (P35637;P35637-2)
ARHGAP15 (Q53QZ3)	CPSF6 (Q16630;Q16630-2;Q16630-3)	RPL5 (P46777)
HS1BP3 (Q53T59)	DECR1 (Q16698;Q16698-2)	GPI (P06744;P06744-2)
ZNF326 (Q5BKZ1;Q5BKZ1-3)	NDUFA5 (Q16718;Q16718-2)	PRKAR1A (P10644;P10644-2)
PPP6R3 (Q5H9R7;Q5H9R7-6;Q5H9R7-2;Q5H9R7-5;Q5H9R7-4;Q5H9R7-3)	TST (Q16762)	GNS (P15586;P15586-2)
TOR1AIP1 (Q5JTV8-3;Q5JTV8;Q5JTV8-2)	HADH (Q16836;Q16836-3;Q16836-2)	LTA4H (P09960;P09960-4;P09960-2;P09960-3)
RARS2 (Q5T160)	UGP2 (Q16851-2)	DCTN1 (Q14203-3)
FKBP15 (Q5T1M5;Q5T1M5-2)	ATP6V1F (Q16864;Q16864-2)	DAZAP1 (Q96EP5;Q96EP5-2)
UBR4 (Q5T4S7;Q5T4S7-3;Q5T4S7-4;Q5T4S7-2)	TXNRD1 (Q16881;Q16881-3;Q16881-4;Q16881-5;Q16881-2;Q16881-6;Q16881-7)	TROVE2 (P10155;P10155-5;P10155-3;P10155-4)
LYRM7 (Q5U5X0)	HNRNPUL2 (Q1KMD3)	USP9X (Q93008;Q93008-1)
ECM29 (Q5VYK3)	SMU1 (Q2TAY7;Q2TAY7-2)	MRPS34 (P82930)
QIL1 (Q5XKP0)	EML3 (Q32P44;Q32P44-2)	ATL3 (Q6DD88)
TBC1D9B (Q66K14;Q66K14-2)	UAP1L1 (Q3KQV9;Q3KQV9-2)	LUC7L2 (Q9Y383)
MAP1S (Q66K74;Q66K74-2)	NADK2 (Q4G0N4;Q4G0N4-2;Q4G0N4-3)	ATG7 (O95352;O95352-3;O95352-2)
ATG16L1 (Q676U5;Q676U5-2;Q676U5-3)	MRPL51 (Q4U2R6)	PCBP1 (Q15365)
SPECC1L (Q69YQ0;Q69YQ0-2)	GRIPAP1 (Q4V328;Q4V328-4;Q4V328-2;Q4V328-3)	PIGS (Q96S52;Q96S52-2)
ZNF787 (Q6DD87)	ARHGAP15 (Q53QZ3)	UBA6 (A0AVT1;A0AVT1-2)
ATL3 (Q6DD88)	ZNF326 (Q5BKZ1;Q5BKZ1-3)	HNRNPM (P52272;P52272-2)
CIAPIN1 (Q6FI81;Q6FI81-3)	COQ5 (Q5HYK3)	HSPA4 (P34932)
PTRHD1 (Q6GMV3)	MIA3 (Q5JRA6;Q5JRA6-2)	STAT1 (P42224;P42224-2)
PDE12 (Q6L8Q7;Q6L8Q7-2)	PITRM1 (Q5JRX3;Q5JRX3-2;Q5JRX3-3)	PSMC5 (P62195;P62195-2)
ERAP2 (Q6P179;Q6P179-3)	PSMG4 (Q5JS54-2;Q5JS54;Q5JS54-3)	MEMO1 (Q9Y316;Q9Y316-2;Q9Y316-3)
TATDN1 (Q6P1N9;Q6P1N9-2)	TOR1AIP1 (Q5JTV8-3;Q5JTV8;Q5JTV8-2)	PYGB (P11216)
EDC4 (Q6P2E9;Q6P2E9-2)	CEP170 (Q5SW79)	ZNF638 (Q14966;Q14966-3;Q14966-5;Q14966-4)
FAHD1 (Q6P587;Q6P587-2;Q6P587-3)	RARS2 (Q5T160)	KIF5B (P33176)
PDXDC1 (Q6P996;Q6P996-4;Q6P996-5;Q6P996-3)	UBR4 (Q5T4S7;Q5T4S7-3;Q5T4S7-4;Q5T4S7-2)	P4HA1 (P13674;P13674-2;P13674-3)
TRIM65 (Q6PJ69)	RBM26 (Q5T8P6;Q5T8P6-3;Q5T8P6-2;Q5T8P6-5;Q5T8P6-4)	CHMP2A (O43633)
CYP20A1 (Q6UW02)	TBC1D9B (Q66K14;Q66K14-2)	LPXN (O60711;O60711-2)
WDFY4 (Q6ZS81;Q6ZS81-4)	MAP1S (Q66K74;Q66K74-2)	TBL1XR1 (Q9BZK7)
VPS13C (Q709C8;Q709C8-4;Q709C8-2;Q709C8-3)	ATG16L1 (Q676U5;Q676U5-2;Q676U5-3)
UNC13D (Q70J99;Q70J99-3)	ARHGAP17 (Q68EM7;Q68EM7-2;Q68EM7-6;Q68EM7-5;Q68EM7-4)
IKBIP (Q70UQ0;Q70UQ0-2)	SPECC1L (Q69YQ0;Q69YQ0-2)
LARP4 (Q71RC2;Q71RC2-5;Q71RC2-3;Q71RC2-4;Q71RC2-7;Q71RC2-6)	ATL3 (Q6DD88)
SUPT6H (Q7KZ85)	CIAPIN1 (Q6FI81;Q6FI81-3)
SND1 (Q7KZF4)	TWF2 (Q6IBS0)
DDX46 (Q7L014)	PDE12 (Q6L8Q7;Q6L8Q7-2)
TRMT10C (Q7L0Y3)	HIBCH (Q6NVY1;Q6NVY1-2)
BZW1 (Q7L1Q6;Q7L1Q6-4;Q7L1Q6-3;Q7L1Q6-2)	ZCCHC8 (Q6NZY4;Q6NZY4-2)
DHX30 (Q7L2E3-2;Q7L2E3;Q7L2E3-3)	SLC27A4 (Q6P1M0;Q6P1M0-2)
CYFIP1 (Q7L576;Q7L576-2;Q7L576-3)	EDC4 (Q6P2E9;Q6P2E9-2)
HS2ST1 (Q7LGA3;Q7LGA3-2;Q7LGA3-3)	PRPF8 (Q6P2Q9)
NUP54 (Q7Z3B4;Q7Z3B4-3;Q7Z3B4-2)	PDXDC1 (Q6P996;Q6P996-4;Q6P996-5;Q6P996-3)
ZFYVE16 (Q7Z3T8;Q7Z3T8-3)	TRIM65 (Q6PJ69)
LRP10 (Q7Z4F1;Q7Z4F1-2)	LARP1 (Q6PKG0;Q6PKG0-3)
HDDC2 (Q7Z4H3;Q7Z4H3-2)	MTHFD1L (Q6UB35)
BRAP (Q7Z569;Q7Z569-2)	WDFY4 (Q6ZS81;Q6ZS81-4)
UBE2Q1 (Q7Z7E8;Q7Z7E8-2)	UNC13D (Q70J99;Q70J99-3)
PABPN1 (Q86U42;Q86U42-2;Q92843-2)	IKBIP (Q70UQ0-4)
METTL3 (Q86U44)	LARP4 (Q71RC2;Q71RC2-5;Q71RC2-3;Q71RC2-4;Q71RC2-7;Q71RC2-6)
KTN1 (Q86UP2;Q86UP2-4;Q86UP2-2;Q86UP2-3)	SND1 (Q7KZF4)
FERMT3 (Q86UX7;Q86UX7-2)	TRMT10C (Q7L0Y3)
LUZP1 (Q86V48;Q86V48-2;Q86V48-3)	BZW1 (Q7L1Q6;Q7L1Q6-4;Q7L1Q6-3;Q7L1Q6-2)
ALYREF (Q86V81)	DHX30 (Q7L2E3-2;Q7L2E3;Q7L2E3-3)
HOOK3 (Q86VS8)	CYFIP1 (Q7L576;Q7L576-2;Q7L576-3)
DDX42 (Q86XP3;Q86XP3-2)	MOB1B;MOB1A (Q7L9L4;Q7L9L4-2;Q9H8S9-2)
SGK223 (Q86YV5)	ZC3HAV1 (Q7Z2W4;Q7Z2W4-2;Q7Z2W4-3)
CRLF3 (Q8IUI8-2)	EFTUD1 (Q7Z2Z2;Q7Z2Z2-2)
CCDC50 (Q8IVM0;Q8IVM0-2)	NUP54 (Q7Z3B4;Q7Z3B4-3;Q7Z3B4-2)
GCC2 (Q8IWJ2)	HDDC2 (Q7Z4H3;Q7Z4H3-2)
ANKHD1 (Q8IWZ3;Q8IWZ3-6;Q8IWZ3-4)	ARHGAP30 (Q7Z6I6;Q7Z6I6-2;Q7Z6I6-3)
CCAR1 (Q8IX12;Q8IX12-2)	UBE2Q1 (Q7Z7E8;Q7Z7E8-2)
DNAJC10 (Q8IXB1;Q8IXB1-2;Q8IXB1-3)	DPP9 (Q86TI2;Q86TI2-2;Q86TI2-4)
FAM20C (Q8IXL6)	METTL3 (Q86U44)
PNPLA6 (Q8IY17;Q8IY17-2;Q8IY17-5;Q8IY17-3)	KTN1 (Q86UP2;Q86UP2-4;Q86UP2-2;Q86UP2-3)
RAVER1 (Q8IY67-2;Q8IY67)	FERMT3 (Q86UX7;Q86UX7-2)
SRRM1 (Q8IYB3;Q8IYB3-2)	LUZP1 (Q86V48;Q86V48-2;Q86V48-3)
SUPV3L1 (Q8IYB8)	ALYREF (Q86V81)
KIAA2013 (Q8IYS2;Q8IYS2-2)	HOOK3 (Q86VS8)
ABI1 (Q8IZP0;Q8IZP0-3;Q8IZP0-2;Q8IZP0-10;Q8IZP0-8;Q8IZP0-7;Q8IZP0-4;Q8IZP0-5;Q8IZP0-6;Q8IZP0-9;Q8IZP0-12;Q8IZP0-11)	DDX42 (Q86XP3;Q86XP3-2)
TTC5 (Q8N0Z6)	CACUL1 (Q86Y37;Q86Y37-4;Q86Y37-2)
NUP93 (Q8N1F7;Q8N1F7-2)	HOMER1 (Q86YM7;Q86YM7-2)
LRRC47 (Q8N1G4)	RAB43 (Q86YS6)
ARHGAP18 (Q8N392)	CCAR1 (Q8IX12;Q8IX12-2)
CPSF7 (Q8N684;Q8N684-2;Q8N684-3)	DNAJC10 (Q8IXB1;Q8IXB1-2;Q8IXB1-3)
ARFGAP1 (Q8N6T3;Q8N6T3-3;Q8N6T3-2;Q8N6T3-5;Q8N6T3-4)	PNPLA6 (Q8IY17;Q8IY17-2;Q8IY17-5;Q8IY17-3)
COLGALT1 (Q8NBJ5)	RAVER1 (Q8IY67-2;Q8IY67)
SUMF2 (Q8NBJ7;Q8NBJ7-2;Q8NBJ7-3;Q8NBJ7-5)	TRMT2A (Q8IZ69;Q8IZ69-2)
TXNDC5 (Q8NBS9;Q8NBS9-2)	ABI1 (Q8IZP0;Q8IZP0-3;Q8IZP0-2;Q8IZP0-10;Q8IZP0-8;Q8IZP0-7;Q8IZP0-4;Q8IZP0-5;Q8IZP0-6;Q8IZP0-9;Q8IZP0-12;Q8IZP0-11)
GALNT6 (Q8NCL4)	TTC5 (Q8N0Z6)
CCNY;CCNYL1 (Q8ND76;Q8ND76-3;Q8ND76-2;Q8N7R7;Q8N7R7-3;Q8N7R7-2)	RPTOR (Q8N122;Q8N122-3)
ABCF1 (Q8NE71;Q8NE71-2)	NUP93 (Q8N1F7;Q8N1F7-2)
DOCK8 (Q8NF50-3;Q8NF50;Q8NF50-4;Q8NF50-2)	ARHGAP18 (Q8N392)
ATL2 (Q8NHH9;Q8NHH9-5;Q8NHH9-2;Q8NHH9-4;Q8NHH9-3)	EHBP1L1 (Q8N3D4)
SMARCC2 (Q8TAQ2)	ARFGAP1 (Q8N6T3;Q8N6T3-3;Q8N6T3-2;Q8N6T3-5;Q8N6T3-4)
NPLOC4 (Q8TAT6;Q8TAT6-2)	COLGALT1 (Q8NBJ5)
TBC1D15 (Q8TC07-2;Q8TC07;Q8TC07-3)	TXNDC5 (Q8NBS9;Q8NBS9-2)
NT5C (Q8TCD5)	ATAD1 (Q8NBU5)
BICD2 (Q8TD16;Q8TD16-2)	UXS1 (Q8NBZ7;Q8NBZ7-2;Q8NBZ7-3)
ARHGEF40 (Q8TER5;Q8TER5-4;Q8TER5-3;Q8TER5-2)	MAPK1IP1L (Q8NDC0)
IPO4 (Q8TEX9;Q8TEX9-2)	ABCF1 (Q8NE71;Q8NE71-2)
SMAP2 (Q8WU79;Q8WU79-2;Q8WU79-3)	SRFBP1 (Q8NEF9)
RAB2B (Q8WUD1;Q8WUD1-2)	DOCK8 (Q8NF50-3;Q8NF50;Q8NF50-4;Q8NF50-2)
PDCD6IP (Q8WUM4;Q8WUM4-2)	ATL2 (Q8NHH9;Q8NHH9-5;Q8NHH9-2;Q8NHH9-4;Q8NHH9-3)
PSPC1 (Q8WXF1;Q8WXF1-2)	LILRB1;LILRB2 (Q8NHL6;Q8NHL6-2;Q8NHL6-4;Q8NHL6-3;Q8N423;Q8N423-4;Q8N423-2)
GATAD2B (Q8WXI9)	SMARCC2 (Q8TAQ2)
IRGQ (Q8WZA9)	NPLOC4 (Q8TAT6;Q8TAT6-2)
DDX1 (Q92499;Q92499-3;Q92499-2)	PUM2 (Q8TB72-3;Q8TB72;Q8TB72-4;Q8TB72-2)
PSMF1 (Q92530)	UBA3 (Q8TBC4;Q8TBC4-2)
MRPS27 (Q92552;Q92552-2)	TBC1D15 (Q8TC07-2;Q8TC07;Q8TC07-3)
NDRG1 (Q92597;Q92597-3;Q92597-2)	NT5C (Q8TCD5)
HSPH1 (Q92598;Q92598-2;Q92598-4;Q92598-3)	HM13 (Q8TCT9;Q8TCT9-5;Q8TCT9-2;Q8TCT9-4)
GCN1L1 (Q92616)	BICD2 (Q8TD16;Q8TD16-2)
ANP32B (Q92688;Q92688-2)	PLEKHO2 (Q8TD55;Q8TD55-2)
DDX17 (Q92841;Q92841-3;Q92841-1;Q92841-2)	LRRC8C (Q8TDW0)
TANK (Q92844)	DTD1 (Q8TEA8)
CELF1 (Q92879;Q92879-2;Q92879-3;Q92879-6;Q92879-5)	ARHGEF40 (Q8TER5;Q8TER5-4;Q8TER5-3;Q8TER5-2)
UPF1 (Q92900;Q92900-2)	IPO4 (Q8TEX9;Q8TEX9-2)
COPS5 (Q92905)	PPP4R1 (Q8TF05;Q8TF05-2)
SMARCC1 (Q92922)	RAB2B (Q8WUD1;Q8WUD1-2)
KHSRP (Q92945)	PDCD6IP (Q8WUM4;Q8WUM4-2)
TNPO1 (Q92973;Q92973-2;Q92973-3)	PCNP (Q8WW12;Q8WW12-2)
ARHGEF2 (Q92974;Q92974-2;Q92974-3)	ATXN2L (Q8WWM7;Q8WWM7-6;Q8WWM7-8;Q8WWM7-5;Q8WWM7-4;Q8WWM7-9;Q8WWM7-2;Q8WWM7-3;Q8WWM7-7)
USP9X (Q93008;Q93008-1)	PSPC1 (Q8WXF1;Q8WXF1-2)
ATP6V0A1 (Q93050;Q93050-1;Q93050-3)	CTNNBL1 (Q8WYA6;Q8WYA6-4;Q8WYA6-3;Q8WYA6-2)
ATP2A3 (Q93084;Q93084-2;Q93084-4;Q93084-3;Q93084-7;Q93084-6;Q93084-5)	IRGQ (Q8WZA9)
ZNF622 (Q969S3)	DDX1 (Q92499;Q92499-3;Q92499-2)
ERGIC1 (Q969X5;Q969X5-2)	MRPS27 (Q92552;Q92552-2)
CIRH1A (Q969X6;Q969X6-2;Q969X6-3)	ELMO1 (Q92556)
FAM162A (Q96A26)	FIG4 (Q92562)
CCDC47 (Q96A33;Q96A33-2)	HSPH1 (Q92598;Q92598-2;Q92598-4;Q92598-3)
FUBP1 (Q96AE4)	NUP205 (Q92621)
LRRC59 (Q96AG4)	ANP32B (Q92688;Q92688-2)
RAB7B (Q96AH8)	INPP5D (Q92835;Q92835-2;Q92835-3)
VPS33A (Q96AX1)	DDX17 (Q92841;Q92841-3;Q92841-1;Q92841-2)
ZNF428 (Q96B54)	TANK (Q92844)
EFHD2 (Q96C19)	CELF1 (Q92879;Q92879-2;Q92879-3;Q92879-6;Q92879-5)
PPP1R14B (Q96C90)	ARHGEF1 (Q92888;Q92888-3;Q92888-2;Q92888-4)
ACSF2 (Q96CM8;Q96CM8-3;Q96CM8-2;Q96CM8-4)	UPF1 (Q92900;Q92900-2)
ISOC1 (Q96CN7)	COPS5 (Q92905)
FAF2 (Q96CS3)	SMARCC1 (Q92922)
TUBGCP3 (Q96CW5;Q96CW5-2)	KHSRP (Q92945)
NMD3 (Q96D46)	TNPO1 (Q92973;Q92973-2;Q92973-3)
OTUB2 (Q96DC9)	USP9X (Q93008;Q93008-1)
MRPL38 (Q96DV4)	USP7 (Q93009;Q93009-3)
DAZAP1 (Q96EP5;Q96EP5-2)	CUL5 (Q93034)
SGTB (Q96EQ0)	ATP6V0A1 (Q93050;Q93050-1;Q93050-3)
CCDC51 (Q96ER9;Q96ER9-2)	NCLN (Q969V3)
TMA16 (Q96EY4)	ERGIC1 (Q969X5;Q969X5-2)
DYNLL2 (Q96FJ2)	CCDC47 (Q96A33;Q96A33-2)
WDR89 (Q96FK6)	MRPL24 (Q96A35)
OTUB1 (Q96FW1;Q96FW1-2)	SYAP1 (Q96A49)
APIP (Q96GX9;Q96GX9-3)	ISOC2 (Q96AB3;Q96AB3-2;Q96AB3-3)
ZC3HAV1L (Q96H79)	FUBP1 (Q96AE4)
RBM17 (Q96I25)	VPS33A (Q96AX1)
CDK5RAP3 (Q96JB5;Q96JB5-4;Q96JB5-2;Q96JB5-3)	TOMM6 (Q96B49)
BTF3L4 (Q96K17;Q96K17-2)	ZNF428 (Q96B54)
CNDP2 (Q96KP4;Q96KP4-2)	PPP1R14B (Q96C90)
FGD4 (Q96M96;Q96M96-2)	FAF2 (Q96CS3)
ZMAT2 (Q96NC0)	CCDC124 (Q96CT7)
TRIB1 (Q96RU8)	TUBGCP3 (Q96CW5;Q96CW5-2)
PIGS (Q96S52;Q96S52-2)	MRPL38 (Q96DV4)
PLEKHF1 (Q96S99)	DAZAP1 (Q96EP5;Q96EP5-2)
RUFY1 (Q96T51;Q96T51-2)	SGTB (Q96EQ0)
MMS19 (Q96T76;Q96T76-9;Q96T76-8;Q96T76-5)	DNAJA3 (Q96EY1;Q96EY1-2;Q96EY1-3)
FAM129B (Q96TA1;Q96TA1-2)	TMA16 (Q96EY4)
RMDN3 (Q96TC7;Q96TC7-2)	EDC3 (Q96F86)
PSMB7 (Q99436)	DYNLL2 (Q96FJ2)
CNN2 (Q99439;Q99439-2)	WDR89 (Q96FK6)
CDC5L (Q99459)	OTUB1 (Q96FW1;Q96FW1-2)
SDF2 (Q99470)	IMP4 (Q96G21)
PFDN5 (Q99471;Q99471-3)	PDXP (Q96GD0)
PARK7 (Q99497)	PGAM5 (Q96HS1;Q96HS1-2)
S100A13 (Q99584)	DDRGK1 (Q96HY6;Q96HY6-2)
TSNAX (Q99598)	SCLY (Q96I15;Q96I15-2)
CHP1 (Q99653)	RBM17 (Q96I25)
HSD17B10 (Q99714;Q99714-2)	ABHD14B (Q96IU4)
NAP1L4 (Q99733;Q99733-2)	CDK5RAP3 (Q96JB5;Q96JB5-4;Q96JB5-2;Q96JB5-3)
ACO2 (Q99798)	VCPIP1 (Q96JH7)
TSG101 (Q99816;Q99816-2)	ELMO2 (Q96JJ3;Q96JJ3-3)
CIB1 (Q99828;Q99828-2)	TMX3 (Q96JJ7;Q96JJ7-2)
CPNE1 (Q99829)	SCYL1 (Q96KG9;Q96KG9-2;Q96KG9-3;Q96KG9-4;Q96KG9-5;Q96KG9-6)
CCT7 (Q99832;Q99832-3;Q99832-4;Q99832-2)	CNDP2 (Q96KP4;Q96KP4-2)
PRMT1 (Q99873-3;Q99873;Q99873-2;Q99873-5)	ARAP1 (Q96P48;Q96P48-3;Q96P48-1;Q96P48-4;Q96P48-2;Q96P48-7;Q96P48-5)
SH3GL1 (Q99961;Q99961-2;Q99961-3)	RBM14 (Q96PK6)
AKAP9 (Q99996;Q99996-5;Q99996-3;Q99996-1;Q99996-6;Q99996-4)	PUS7 (Q96PZ0;Q96PZ0-2)
TUBA1C (Q9BQE3)	FNBP1 (Q96RU3;Q96RU3-2;Q96RU3-3;Q96RU3-5;Q96RU3-4)
FYCO1 (Q9BQS8;Q9BQS8-4)	PIGS (Q96S52;Q96S52-2)
CORO1B (Q9BR76)	PPP1R9B (Q96SB3)
TACO1 (Q9BSH4)	RBM15 (Q96T37;Q96T37-4;Q96T37-2;Q96T37-3)
ESYT1 (Q9BSJ8;Q9BSJ8-2)	RUFY1 (Q96T51;Q96T51-2)
HTATIP2 (Q9BUP3;Q9BUP3-3;Q9BUP3-2)	PNKP (Q96T60;Q96T60-2)
NTMT1 (Q9BV86;Q9BV86-2)	MMS19 (Q96T76;Q96T76-9;Q96T76-8;Q96T76-5)
PBDC1 (Q9BVG4)	FAM129B (Q96TA1;Q96TA1-2)
TMED9 (Q9BVK6)	CNN2 (Q99439;Q99439-2)
IFT27 (Q9BW83;Q9BW83-2)	CDC5L (Q99459)
TARS2 (Q9BW92;Q9BW92-2)	PSMD1 (Q99460;Q99460-2)
ACAT2 (Q9BWD1)	PFDN5 (Q99471;Q99471-3)
BCL2L13 (Q9BXK5;Q9BXK5-2)	PARK7 (Q99497)
EIF2A (Q9BY44;Q9BY44-3;Q9BY44-4;Q9BY44-2)	TSNAX (Q99598)
POLDIP3 (Q9BY77)	PHB2 (Q99623;Q99623-2)
SRXN1 (Q9BYN0)	CHP1 (Q99653)
NLN (Q9BYT8)	HSD17B10 (Q99714;Q99714-2)
MRPL37 (Q9BZE1)	NAP1L4 (Q99733;Q99733-2)
TBL1XR1 (Q9BZK7)	ACO2 (Q99798)
UBXN6 (Q9BZV1;Q9BZV1-2)	TSG101 (Q99816;Q99816-2)
TNKS1BP1 (Q9C0C2;Q9C0C2-2)	CIB1 (Q99828;Q99828-2)
WDR12 (Q9GZL7)	CPNE1 (Q99829)
PITHD1 (Q9GZP4;Q9GZP4-2)	CCT7 (Q99832;Q99832-3;Q99832-4;Q99832-2)
WDR61 (Q9GZS3)	SH3GL1 (Q99961;Q99961-2;Q99961-3)
SLIRP (Q9GZT3;Q9GZT3-2)	MACROD1 (Q9BQ69)
NIF3L1 (Q9GZT8;Q9GZT8-2;Q9GZT8-3)	TUBA1C (Q9BQE3)
MFF (Q9GZY8-2;Q9GZY8;Q9GZY8-5;Q9GZY8-4;Q9GZY8-3)	GORASP1 (Q9BQQ3;Q9BQQ3-2;Q9BQQ3-3)
NAA50 (Q9GZZ1;Q9GZZ1-2)	FYCO1 (Q9BQS8;Q9BQS8-4)
MKRN2 (Q9H000;Q9H000-2)	CORO1B (Q9BR76)
LHPP (Q9H008)	TXNDC17 (Q9BRA2)
NAT10 (Q9H0A0;Q9H0A0-2)	ADPGK (Q9BRR6;Q9BRR6-2;Q9BRR6-3)
XRN2 (Q9H0D6;Q9H0D6-2)	TACO1 (Q9BSH4)
TOLLIP (Q9H0E2;Q9H0E2-2)	ESYT1 (Q9BSJ8;Q9BSJ8-2)
PCBD2 (Q9H0N5)	ALG1 (Q9BT22;Q9BT22-2)
RAB1B (Q9H0U4)	ANP32E (Q9BTT0;Q9BTT0-3)
C11orf54 (Q9H0W9;Q9H0W9-2;Q9H0W9-4;Q9H0W9-3)	PI4K2A (Q9BTU6)
EHD4 (Q9H223)	HNRNPUL1 (Q9BUJ2;Q9BUJ2-2;Q9BUJ2-4;Q9BUJ2-3)
VPS11 (Q9H270)	MRI1 (Q9BV20;Q9BV20-2)
PPIL3 (Q9H2H8;Q9H2H8-2)	NTMT1 (Q9BV86;Q9BV86-2)
RAB3GAP2 (Q9H2M9)	MLST8 (Q9BVC4;Q9BVC4-5;Q9BVC4-4;Q9BVC4-3)
ADNP (Q9H2P0)	PBDC1 (Q9BVG4)
DHX36 (Q9H2U1;Q9H2U1-2;Q9H2U1-3)	TMED9 (Q9BVK6)
PPA2 (Q9H2U2;Q9H2U2-2;Q9H2U2-3;Q9H2U2-6)	ACAT2 (Q9BWD1)
BOLA2 (Q9H3K6;Q9H3K6-2)	RBM4 (Q9BWF3;Q9BWF3-4;Q9BWF3-3;Q9BWF3-2)
ACBD3 (Q9H3P7)	SF3B5 (Q9BWJ5)
CHMP4B (Q9H444)	CHID1 (Q9BWS9;Q9BWS9-2;Q9BWS9-3)
POFUT1 (Q9H488)	SRRT (Q9BXP5;Q9BXP5-4;Q9BXP5-2;Q9BXP5-3;Q9BXP5-5)
EHD1 (Q9H4M9)	C14orf142 (Q9BXV9)
HEATR1 (Q9H583)	SRXN1 (Q9BYN0)
RABEP2 (Q9H5N1;Q9H5N1-2)	MRPL37 (Q9BZE1)
WDR26 (Q9H7D7;Q9H7D7-2)	TBL1XR1 (Q9BZK7)
PTGES2 (Q9H7Z7)	FAM129A (Q9BZQ8)
UBE2Z (Q9H832)	API5 (Q9BZZ5-2;Q9BZZ5;Q9BZZ5-3;Q9BZZ5-6;Q9BZZ5-5;Q9BZZ5-1)
SFXN1 (Q9H9B4)	TNKS1BP1 (Q9C0C2;Q9C0C2-2)
COPS7B (Q9H9Q2;Q9H9Q2-3;Q9H9Q2-2)	UBE2O (Q9C0C9)
GNB4 (Q9HAV0)	PITHD1 (Q9GZP4;Q9GZP4-2)
C12orf10 (Q9HB07)	WDR61 (Q9GZS3)
CACYBP (Q9HB71;Q9HB71-3)	SLIRP (Q9GZT3;Q9GZT3-2)
EML4 (Q9HC35;Q9HC35-2)	MFF (Q9GZY8-2;Q9GZY8;Q9GZY8-5;Q9GZY8-4;Q9GZY8-3)
MCCC2 (Q9HCC0;Q9HCC0-2)	NAA50 (Q9GZZ1;Q9GZZ1-2)
CWC22 (Q9HCG8)	LHPP (Q9H008)
GOPC (Q9HD26;Q9HD26-2;Q9HD26-3)	MTFR1L (Q9H019;Q9H019-3)
DYNLRB1 (Q9NP97)	PAIP1 (Q9H074;Q9H074-2;Q9H074-3)
ENY2 (Q9NPA8;Q9NPA8-2)	XRN2 (Q9H0D6;Q9H0D6-2)
EXOSC4 (Q9NPD3)	TOLLIP (Q9H0E2;Q9H0E2-2)
OSGEP (Q9NPF4)	HDHD2 (Q9H0R4;Q9H0R4-2)
PFDN4 (Q9NQP4)	RAB1B (Q9H0U4)
XPNPEP1 (Q9NQW7-3;Q9NQW7-4;Q9NQW7;Q9NQW7-2)	EHD4 (Q9H223)
BIRC6 (Q9NR09)	CARD9 (Q9H257;Q9H257-2;Q9H257-3)
PDLIM7 (Q9NR12;Q9NR12-2)	SLK (Q9H2G2;Q9H2G2-2)
DDX21 (Q9NR30;Q9NR30-2)	RAB3GAP2 (Q9H2M9)
SAR1A (Q9NR31;Q9NR31-2)	ADNP (Q9H2P0)
NANS (Q9NR45)	DHX36 (Q9H2U1;Q9H2U1-2;Q9H2U1-3)
HEBP1 (Q9NRV9)	PPA2 (Q9H2U2;Q9H2U2-2;Q9H2U2-3;Q9H2U2-6)
FARSB (Q9NSD9;Q9NSD9-2)	MRPL46 (Q9H2W6)
STARD5 (Q9NSY2)	BOLA2 (Q9H3K6;Q9H3K6-2)
ATG3 (Q9NT62;Q9NT62-2)	ACBD3 (Q9H3P7)
OLA1 (Q9NTK5;Q9NTK5-2;Q9NTK5-3)	PTPN23 (Q9H3S7)
ECHDC1 (Q9NTX5;Q9NTX5-2;Q9NTX5-6;Q9NTX5-3)	RWDD1 (Q9H446;Q9H446-2)
RBM12 (Q9NTZ6)	RNPEP (Q9H4A4)
ABCF3 (Q9NUQ8;Q9NUQ8-2)	TRABD (Q9H4I3;Q9H4I3-2)
FAM49B (Q9NUQ9;Q9NUQ9-2)	EHD1 (Q9H4M9)
IMP3 (Q9NV31)	RABEP2 (Q9H5N1;Q9H5N1-2)
ARL8B (Q9NVJ2)	NOL6 (Q9H6R4;Q9H6R4-4;Q9H6R4-2;Q9H6R4-3)
SLTM (Q9NWH9;Q9NWH9-3)	WDR55 (Q9H6Y2)
GID8 (Q9NWU2)	WDR26 (Q9H7D7;Q9H7D7-2)
TXNL4B (Q9NX01)	COG4 (Q9H9E3;Q9H9E3-3;Q9H9E3-2)
HYPK (Q9NX55)	COPS7B (Q9H9Q2;Q9H9Q2-3;Q9H9Q2-2)
THUMPD1 (Q9NXG2)	XPO5 (Q9HAV4)
TRMT1 (Q9NXH9;Q9NXH9-2)	GRPEL1 (Q9HAV7)
GDAP2 (Q9NXN4;Q9NXN4-2)	C12orf10 (Q9HB07)
GAR1 (Q9NY12;Q9NY12-2)	CACYBP (Q9HB71;Q9HB71-3)
DPP3 (Q9NY33;Q9NY33-4)	EML4 (Q9HC35;Q9HC35-2)
AATF (Q9NY61)	MCCC2 (Q9HCC0;Q9HCC0-2)
BCLAF1 (Q9NYF8;Q9NYF8-2;Q9NYF8-4)	SDF2L1 (Q9HCN8)
NKIRAS2 (Q9NYR9;Q9NYR9-3;Q9NYR9-2)	GOPC (Q9HD26;Q9HD26-2;Q9HD26-3)
UGGT1 (Q9NYU2;Q9NYU2-2)	APMAP (Q9HDC9;Q9HDC9-2)
ACTR10 (Q9NZ32)	DYNLRB1 (Q9NP97)
IGF2BP1 (Q9NZI8;Q9NZI8-2)	OSGEP (Q9NPF4)
HSPBP1 (Q9NZL4;Q9NZL4-3;Q9NZL4-2)	RTN4 (Q9NQC3-2;Q9NQC3;Q9NQC3-4;Q9NQC3-3;Q9NQC3-6)
MAT2B (Q9NZL9;Q9NZL9-2;Q9NZL9-4;Q9NZL9-3)	XPNPEP1 (Q9NQW7-3;Q9NQW7-4;Q9NQW7;Q9NQW7-2)
GMIP (Q9P107;Q9P107-2)	PDLIM7 (Q9NR12;Q9NR12-2)
CALCOCO1 (Q9P1Z2;Q9P1Z2-3;Q9P1Z2-2;Q9P1Z2-4)	NANS (Q9NR45)
SLAIN2 (Q9P270)	HEBP1 (Q9NRV9)
RRBP1 (Q9P2E9;Q9P2E9-3)	MRPL17 (Q9NRX2)
CPSF2 (Q9P2I0)	FARSB (Q9NSD9;Q9NSD9-2)
ATXN10 (Q9UBB4;Q9UBB4-2)	STARD5 (Q9NSY2)
MBD2 (Q9UBB5)	ATG3 (Q9NT62;Q9NT62-2)
NCDN (Q9UBB6;Q9UBB6-3)	ECHDC1 (Q9NTX5;Q9NTX5-2;Q9NTX5-6;Q9NTX5-3)
SAE1 (Q9UBE0;Q9UBE0-3;Q9UBE0-2)	PDRG1 (Q9NUG6)
VPS29 (Q9UBQ0;Q9UBQ0-2)	ABHD10 (Q9NUJ1;Q9NUJ1-2)
DNAJB11 (Q9UBS4)	ABCF3 (Q9NUQ8;Q9NUQ8-2)
UBA2 (Q9UBT2;Q9UBT2-2)	FAM49B (Q9NUQ9;Q9NUQ9-2)
BIN2 (Q9UBW5;Q9UBW5-3;Q9UBW5-2)	IMP3 (Q9NV31)
UQCR10 (Q9UDW1)	SEPT11 (Q9NVA2)
SEC63 (Q9UGP8)	ARL8B (Q9NVJ2)
ARMCX3 (Q9UH62)	PNPO (Q9NVS9;Q9NVS9-3;Q9NVS9-4)
SUN2 (Q9UH99;Q9UH99-2;Q9UH99-3)	NLE1 (Q9NVX2)
SRP68 (Q9UHB9;Q9UHB9-4;Q9UHB9-2)	SLTM (Q9NWH9;Q9NWH9-3)
CHORDC1 (Q9UHD1;Q9UHD1-2)	SMOX (Q9NWM0;Q9NWM0-2;Q9NWM0-4;Q9NWM0-6;Q9NWM0-5)
TBK1 (Q9UHD2)	GID8 (Q9NWU2)
UBQLN2 (Q9UHD9)	THG1L (Q9NWX6)
GPN3 (Q9UHW5;Q9UHW5-2;Q9UHW5-3)	NHP2 (Q9NX24)
SLC12A6 (Q9UHW9;Q9UHW9-5;Q9UHW9-4;Q9UHW9-3)	ADPRHL2 (Q9NX46)
EVL (Q9UI08-5;Q9UI08-2;Q9UI08;Q9UI08-4;Q9UI08-3)	TRMT1 (Q9NXH9;Q9NXH9-2)
TRMT112 (Q9UI30;Q9UI30-2)	CDKN2AIP (Q9NXV6)
CYTH4 (Q9UIA0)	CLEC5A (Q9NY25)
NAGK (Q9UJ70;Q9UJ70-2)	PPP4R2 (Q9NY27;Q9NY27-2;Q9NY27-3)
RASAL2 (Q9UJF2-2;Q9UJF2)	DPP3 (Q9NY33;Q9NY33-4)
SLC25A13 (Q9UJS0;Q9UJS0-2)	AATF (Q9NY61)
ANAPC7 (Q9UJX3;Q9UJX3-2)	BCLAF1 (Q9NYF8;Q9NYF8-2;Q9NYF8-4)
STOML2 (Q9UJZ1;Q9UJZ1-2)	UGGT1 (Q9NYU2;Q9NYU2-2)
FAM208A (Q9UK61;Q9UK61-3;Q9UK61-4;Q9UK61-2)	UBAP1 (Q9NZ09;Q9NZ09-4;Q9NZ09-2;Q9NZ09-3)
TNIK (Q9UKE5;Q9UKE5-2;Q9UKE5-5;Q9UKE5-3)	ACTR10 (Q9NZ32)
NUDT5 (Q9UKK9)	C9orf78 (Q9NZ63)
RCOR1 (Q9UKL0)	FAM120A (Q9NZB2;Q9NZB2-6)
RALY (Q9UKM9;Q9UKM9-2)	IGF2BP1 (Q9NZI8;Q9NZI8-2)
NUP50 (Q9UKX7;Q9UKX7-2)	NUDT4 (Q9NZJ9)
CNOT11 (Q9UKZ1)	HSPBP1 (Q9NZL4;Q9NZL4-3;Q9NZL4-2)
BAG5 (Q9UL15;Q9UL15-2)	ITSN2 (Q9NZM3;Q9NZM3-2;Q9NZM3-4;Q9NZM3-3)
PSME2 (Q9UL46)	OGFR (Q9NZT2;Q9NZT2-2)
DNPEP (Q9ULA0)	GMIP (Q9P107;Q9P107-2)
CORO1C (Q9ULV4;Q9ULV4-2;Q9ULV4-3)	CALCOCO1 (Q9P1Z2;Q9P1Z2-3;Q9P1Z2-2;Q9P1Z2-4)
AKAP8L (Q9ULX6;Q9ULX6-2)	VPS18 (Q9P253)
PYCARD (Q9ULZ3;Q9ULZ3-3)	SLAIN2 (Q9P270)
PRPF19 (Q9UMS4)	BCCIP (Q9P287;Q9P287-3)
UBQLN1 (Q9UMX0;Q9UMX0-2;Q9UMX0-3)	CHPF2 (Q9P2E5;Q9P2E5-2)
NDRG2 (Q9UN36;Q9UN36-3)	RRBP1 (Q9P2E9;Q9P2E9-3)
ARHGAP26 (Q9UNA1;Q9UNA1-2)	CPSF2 (Q9P2I0)
PACSIN2 (Q9UNF0;Q9UNF0-2)	LARS (Q9P2J5;Q9P2J5-2)
SNX6 (Q9UNH7;Q9UNH7-2)	STX18 (Q9P2W9)
PSMD13 (Q9UNM6;Q9UNM6-2)	MBD2 (Q9UBB5)
RPL26L1 (Q9UNX3)	SAE1 (Q9UBE0;Q9UBE0-3;Q9UBE0-2)
PA2G4 (Q9UQ80;Q9UQ80-2)	DNAJB11 (Q9UBS4)
PIN4 (Q9Y237;Q9Y237-2)	PEF1 (Q9UBV8)
PLAA (Q9Y263)	BIN2 (Q9UBW5;Q9UBW5-3;Q9UBW5-2)
RUVBL1 (Q9Y265;Q9Y265-2)	CLIP2 (Q9UDT6;Q9UDT6-2)
NUDC (Q9Y266)	SWAP70 (Q9UH65)
VDAC3 (Q9Y277;Q9Y277-2)	LIMA1 (Q9UHB6;Q9UHB6-4;Q9UHB6-2;Q9UHB6-5;Q9UHB6-3)
FARSA (Q9Y285;Q9Y285-2)	SRP68 (Q9UHB9;Q9UHB9-4;Q9UHB9-2)
DRG1 (Q9Y295)	CHORDC1 (Q9UHD1;Q9UHD1-2)
CNPY2 (Q9Y2B0)	SEPT9 (Q9UHD8-5;Q9UHD8;Q9UHD8-2;Q9UHD8-7;Q9UHD8-3;Q9UHD8-4;Q9UHD8-9;Q9UHD8-8)
POFUT2 (Q9Y2G5;Q9Y2G5-1;Q9Y2G5-2)	DPP7 (Q9UHL4)
POLDIP2 (Q9Y2S7)	PFDN2 (Q9UHV9)
SUGT1 (Q9Y2Z0)	SLC12A6 (Q9UHW9;Q9UHW9-5;Q9UHW9-4;Q9UHW9-3)
NOSIP (Q9Y314)	PUF60 (Q9UHX1-2;Q9UHX1;Q9UHX1-4;Q9UHX1-3)
MEMO1 (Q9Y316;Q9Y316-2;Q9Y316-3)	EIF2B4 (Q9UI10)
SH3GLB1 (Q9Y371;Q9Y371-2;Q9Y371-3)	NAGK (Q9UJ70;Q9UJ70-2)
LUC7L2 (Q9Y383)	RASAL2 (Q9UJF2-2;Q9UJF2)
DHRS7 (Q9Y394;Q9Y394-2)	STOML2 (Q9UJZ1;Q9UJZ1-2)
NOP16 (Q9Y3C1;Q9Y3C1-3;Q9Y3C1-2)	VPS28 (Q9UK41;Q9UK41-2)
TPRKB (Q9Y3C4;Q9Y3C4-2;Q9Y3C4-3)	LSM7 (Q9UK45)
RTCB (Q9Y3I0)	MRTO4 (Q9UKD2)
SH3BP1 (Q9Y3L3;Q9Y3L3-2)	TNIK (Q9UKE5;Q9UKE5-2;Q9UKE5-5;Q9UKE5-3)
SAMHD1 (Q9Y3Z3;Q9Y3Z3-4;Q9Y3Z3-3)	NUDT5 (Q9UKK9)
TLN1 (Q9Y490)	NUP50 (Q9UKX7;Q9UKX7-2)
USP15 (Q9Y4E8;Q9Y4E8-2;Q9Y4E8-3;Q9Y4E8-4)	BAG5 (Q9UL15;Q9UL15-2)
IRS2 (Q9Y4H2)	PSME2 (Q9UL46)
ATG4B (Q9Y4P1;Q9Y4P1-6;Q9Y4P1-2;Q9Y4P1-4;Q9Y4P1-3)	ASAP1 (Q9ULH1;Q9ULH1-2)
TBL2 (Q9Y4P3)	ZMYND8 (Q9ULU4-23;Q9ULU4-16;Q9ULU4-9;Q9ULU4-13;Q9ULU4-6;Q9ULU4-8;Q9ULU4-11;Q9ULU4-7;Q9ULU4-19;Q9ULU4-22)
LAS1L (Q9Y4W2;Q9Y4W2-3;Q9Y4W2-2)	AKAP8L (Q9ULX6;Q9ULX6-2)
AFG3L2 (Q9Y4W6)	PYCARD (Q9ULZ3-2)
LSM4 (Q9Y4Z0)	PRPF19 (Q9UMS4)
SAMM50 (Q9Y512)	UBQLN1 (Q9UMX0;Q9UMX0-2;Q9UMX0-3)
PPME1 (Q9Y570;Q9Y570-4;Q9Y570-2)	NDRG2 (Q9UN36;Q9UN36-3)
CTDP1 (Q9Y5B0;Q9Y5B0-4)	NDRG2 (Q9UN36-2;Q9UN36-6;Q9UN36-4;Q9UN36-5)
SUPT16H (Q9Y5B9)	ARHGAP26 (Q9UNA1;Q9UNA1-2)
UCHL5 (Q9Y5K5-2;Q9Y5K5-4;Q9Y5K5-3;Q9Y5K5)	PACSIN2 (Q9UNF0;Q9UNF0-2)
ATP6V1D (Q9Y5K8)	SNX6 (Q9UNH7;Q9UNH7-2)
SRPRB (Q9Y5M8)	PSMD13 (Q9UNM6;Q9UNM6-2)
SNX9 (Q9Y5X1)	NSFL1C (Q9UNZ2;Q9UNZ2-5;Q9UNZ2-4;Q9UNZ2-6)
SNX5 (Q9Y5X3)	EXOC7 (Q9UPT5;Q9UPT5-2;Q9UPT5-5;Q9UPT5-1;Q9UPT5-6)
PUS1 (Q9Y606;Q9Y606-2)	PA2G4 (Q9UQ80;Q9UQ80-2)
MRPS18B (Q9Y676)	SMC3 (Q9UQE7)
COPG1 (Q9Y678)	RUVBL2 (Q9Y230;Q9Y230-2)
MTCH2 (Q9Y6C9)	PLAA (Q9Y263)
EPN1 (Q9Y6I3;Q9Y6I3-3;Q9Y6I3-1)	RUVBL1 (Q9Y265;Q9Y265-2)
TEX264 (Q9Y6I9)	NUDC (Q9Y266)
IKBKG (Q9Y6K9-2;Q9Y6K9;Q9Y6K9-3)	FARSA (Q9Y285;Q9Y285-2)
IGF2BP2 (Q9Y6M1;Q9Y6M1-1;Q9Y6M1-5;Q9Y6M1-6;Q9Y6M1-3;Q9Y6M1-4)	DRG1 (Q9Y295)
NUMBL (Q9Y6R0)	CNPY2 (Q9Y2B0)
	MRPS28 (Q9Y2Q9)
	POLDIP2 (Q9Y2S7)
	THRAP3 (Q9Y2W1)
	SUGT1 (Q9Y2Z0)
	YARS2 (Q9Y2Z4)
	MEMO1 (Q9Y316;Q9Y316-2;Q9Y316-3)
	SH3GLB1 (Q9Y371;Q9Y371-2;Q9Y371-3)
	CAB39 (Q9Y376)
	LUC7L2 (Q9Y383)
	DHRS7 (Q9Y394;Q9Y394-2)
	NOP16 (Q9Y3C1;Q9Y3C1-3;Q9Y3C1-2)
	TPRKB (Q9Y3C4;Q9Y3C4-2;Q9Y3C4-3)
	STRAP (Q9Y3F4;Q9Y3F4-2)
	RTCB (Q9Y3I0)
	SH3BP1 (Q9Y3L3;Q9Y3L3-2)
	SAMHD1 (Q9Y3Z3;Q9Y3Z3-4;Q9Y3Z3-3)
	HBS1L (Q9Y450;Q9Y450-4)
	TLN1 (Q9Y490)
	USP15 (Q9Y4E8;Q9Y4E8-2;Q9Y4E8-3;Q9Y4E8-4)
	IRS2 (Q9Y4H2)
	TBL2 (Q9Y4P3)
	AFG3L2 (Q9Y4W6)
	SAMM50 (Q9Y512)
	CTDP1 (Q9Y5B0;Q9Y5B0-4)
	SUPT16H (Q9Y5B9)
	UTP18 (Q9Y5J1)
	UCHL5 (Q9Y5K5-2;Q9Y5K5-4;Q9Y5K5-3;Q9Y5K5)
	SRPRB (Q9Y5M8)
	SNX9 (Q9Y5X1)
	PSAT1 (Q9Y617;Q9Y617-2)
	COPG1 (Q9Y678)
	SAR1B (Q9Y6B6)
	MTCH2 (Q9Y6C9)
	STK24 (Q9Y6E0-2;Q9Y6E0)
	DYNC1LI1 (Q9Y6G9)
	TEX264 (Q9Y6I9)
	IGF2BP2 (Q9Y6M1;Q9Y6M1-1;Q9Y6M1-5;Q9Y6M1-6;Q9Y6M1-3;Q9Y6M1-4)
	NUMBL (Q9Y6R0)
	SEC23IP (Q9Y6Y8;Q9Y6Y8-2)

## Sheet: Prot IDs decreasing CON
index	Half-Life [h]	LFQ values decreasing over the following timepoints:
ARPC2 (O15144)	29.4349	t0_t0.5_t1_t2_t4_t8
DENR (O43583)	13.5525	t0_t0.5_t1_t2_t4_t8
PPP1R11 (O60927)	7.1134	t0_t0.5_t1_t2_t4_t8
ANKRD17 (O75179;O75179-2;O75179-6;O75179-7;O75179-3;O75179-4)	15.158	t0_t0.5_t1_t2_t4_t8
SF3B1 (O75533)	19.5492	t0_t0.5_t1_t2_t4_t8
CLPTM1 (O96005;O96005-4;O96005-3)	13.1444	t0_t0.5_t1_t2_t4_t8
CYBB (P04839)	14.9415	t0_t0.5_t1_t2_t4_t8
CLTA (P09496-2;P09496;P09496-4;P09496-3;P09496-5)	7.49043	t0_t0.5_t1_t2_t4_t8
MMP9 (P14780)	14.8557	t0_t0.5_t1_t2_t4_t8
POLR2E (P19388)	18.385	t0_t0.5_t1_t2_t4_t8
PSMB8 (P28062;P28062-2)	34.7299	t0_t0.5_t1_t2_t4_t8
GCHFR (P30047;P30047-2)	7.21928	t0_t0.5_t1_t2_t4_t8
SKIV2L2 (P42285)	15.0612	t0_t0.5_t1_t2_t4_t8
RPS27 (P42677)	13.2727	t0_t0.5_t1_t2_t4_t8
ADAR (P55265-2;P55265-3)	15.0775	t0_t0.5_t1_t2_t4_t8
NUCB2 (P80303;P80303-2)	19.326	t0_t0.5_t1_t2_t4_t8
CDK17 (Q00537;Q00537-2)	7.10475	t0_t0.5_t1_t2_t4_t8
TNFAIP2 (Q03169)	10.0795	t0_t0.5_t1_t2_t4_t8
BTK (Q06187;Q06187-2)	29.4294	t0_t0.5_t1_t2_t4_t8
BYSL (Q13895)	9.35575	t0_t0.5_t1_t2_t4_t8
HNRNPD (Q14103-4;Q14103-2)	10.3589	t0_t0.5_t1_t2_t4_t8
GNA13 (Q14344;Q14344-2)	20.428	t0_t0.5_t1_t2_t4_t8
SNX17 (Q15036;Q15036-2)	12.6713	t0_t0.5_t1_t2_t4_t8
SAFB (Q15424;Q15424-3;Q15424-4;Q15424-2)	20.0197	t0_t0.5_t1_t2_t4_t8
ARHGAP15 (Q53QZ3)	44.5799	t0_t0.5_t1_t2_t4_t8
PPP6R3 (Q5H9R7;Q5H9R7-6;Q5H9R7-2;Q5H9R7-5;Q5H9R7-4;Q5H9R7-3)	31.0016	t0_t0.5_t1_t2_t4_t8
DOCK11 (Q5JSL3)	10.4201	t0_t0.5_t1_t2_t4_t8
INTS3 (Q68E01;Q68E01-2;Q68E01-4;Q68E01-3)	8.13954	t0_t0.5_t1_t2_t4_t8
RPS27L (Q71UM5)	17.3124	t0_t0.5_t1_t2_t4_t8
MARK2 (Q7KZI7-15;Q7KZI7-16;Q7KZI7;Q7KZI7-4;Q7KZI7-14;Q7KZI7-13;Q7KZI7-5;Q7KZI7-9;Q7KZI7-11;Q7KZI7-8;Q7KZI7-10;Q7KZI7-7;Q7KZI7-2;Q7KZI7-12;Q7KZI7-3;Q7KZI7-6)	13.782	t0_t0.5_t1_t2_t4_t8
N4BP2 (Q86UW6;Q86UW6-2)	11.1196	t0_t0.5_t1_t2_t4_t8
PM20D2 (Q8IYS1)	8.40202	t0_t0.5_t1_t2_t4_t8
UBLCP1 (Q8WVY7)	17.289	t0_t0.5_t1_t2_t4_t8
EIF3C;EIF3CL (Q99613;B5ME19;Q99613-2)	17.1346	t0_t0.5_t1_t2_t4_t8
TUBGCP2 (Q9BSJ2;Q9BSJ2-4)	22.8801	t0_t0.5_t1_t2_t4_t8
UBL5 (Q9BZL1)	21.9768	t0_t0.5_t1_t2_t4_t8
CASS4 (Q9NQ75;Q9NQ75-2;Q9NQ75-3)	18.3868	t0_t0.5_t1_t2_t4_t8
GAR1 (Q9NY12;Q9NY12-2)	49.7442	t0_t0.5_t1_t2_t4_t8
SUCLA2 (Q9P2R7;Q9P2R7-2)	18.4794	t0_t0.5_t1_t2_t4_t8
DDX41 (Q9UJV9)	11.6025	t0_t0.5_t1_t2_t4_t8
DCTN4 (Q9UJW0;Q9UJW0-3;Q9UJW0-2)	11.6726	t0_t0.5_t1_t2_t4_t8
NOB1 (Q9ULX3)	16.4692	t0_t0.5_t1_t2_t4_t8
SNX12 (Q9UMY4;Q9UMY4-3;Q9UMY4-1)	11.0082	t0_t0.5_t1_t2_t4_t8
MACF1 (Q9UPN3)	13.7116	t0_t0.5_t1_t2_t4_t8

## Sheet: Prot IDs decreasing CHX
index	Half-Life [h]	LFQ values decreasing over the following timepoints:
UBA6 (A0AVT1;A0AVT1-2)	34.3413	t0.5_t1_t2_t4_t8
ESYT2 (A0FGR8-2;A0FGR8;A0FGR8-6)	22.3631	t0.5_t1_t2_t4_t8
PIPSL (A2A3N6)	8.28246	t0.5_t1_t2_t4_t8
UNC119B (A6NIH7)	11.391	t0.5_t1_t2_t4_t8
PES1 (O00541;O00541-2)	13.5521	t0.5_t1_t2_t4_t8
ADAM10 (O14672)	10.0305	t0.5_t1_t2_t4_t8
NKRF (O15226;O15226-2)	9.6341	t0.5_t1_t2_t4_t8
PPM1G (O15355)	17.2033	t0.5_t1_t2_t4_t8
FOXO3 (O43524;O43524-2)	5.92905	t0.5_t1_t2_t4_t8
GMFG (O60234)	16.1692	t0.5_t1_t2_t4_t8
KDM4B (O94953)	13.4859	t0.5_t1_t2_t4_t8
FGFR1OP (O95684;O95684-2)	10.1144	t0.5_t1_t2_t4_t8
MBD3 (O95983;O95983-2)	20.0161	t0.5_t1_t2_t4_t8
NDUFB10 (O96000;O96000-2)	14.927	t0.5_t1_t2_t4_t8
TIMP1 (P01033)	6.1831	t0.5_t1_t2_t4_t8
PIGR (P01833)	21.0491	t0.5_t1_t2_t4_t8
CLTA (P09496-2;P09496;P09496-4;P09496-3;P09496-5)	10.519	t0.5_t1_t2_t4_t8
HMOX1 (P09601)	5.59059	t0.5_t1_t2_t4_t8
SNRPA1 (P09661)	15.1291	t0.5_t1_t2_t4_t8
CDK4 (P11802;P11802-2)	8.93112	t0.5_t1_t2_t4_t8
NCAM1 (P13591;P13591-1;P13591-4;P13591-3;P13591-5)	12.5212	t0.5_t1_t2_t4_t8
RPL7 (P18124)	19.1747	t0.5_t1_t2_t4_t8
NCF2 (P19878;P19878-3;P19878-4;P19878-2)	31.1397	t0.5_t1_t2_t4_t8
FLNA (P21333-2;P21333)	45.6771	t0.5_t1_t2_t4_t8
ITGB7 (P26010;P26010-2)	4.36411	t0.5_t1_t2_t4_t8
POLR2B (P30876)	18.0234	t0.5_t1_t2_t4_t8
SDHA (P31040;P31040-2;P31040-3)	25.7939	t0.5_t1_t2_t4_t8
ARRB2 (P32121;P32121-3;P32121-4;P32121-5;P32121-2)	10.8616	t0.5_t1_t2_t4_t8
RPL9 (P32969)	25.2014	t0.5_t1_t2_t4_t8
RPL4 (P36578)	10.4687	t0.5_t1_t2_t4_t8
POLR2I (P36954)	4.83817	t0.5_t1_t2_t4_t8
RPS27 (P42677)	11.8754	t0.5_t1_t2_t4_t8
ECE1 (P42892;P42892-3;P42892-2;P42892-4)	11.0063	t0.5_t1_t2_t4_t8
UTRN (P46939;P46939-2)	20.2954	t0.5_t1_t2_t4_t8
CASP4 (P49662;P49662-2;P49662-4)	10.6993	t0.5_t1_t2_t4_t8
NUMB (P49757;P49757-3;P49757-2;P49757-4;P49757-8;P49757-7;P49757-6;P49757-5)	16.4155	t0.5_t1_t2_t4_t8
NUP153 (P49790;P49790-3;P49790-2)	25.6884	t0.5_t1_t2_t4_t8
KPNA2 (P52292)	3.74435	t0.5_t1_t2_t4_t8
UBE2G2 (P60604;P60604-2)	23.4656	t0.5_t1_t2_t4_t8
UBE2D3;UBE2D2 (P61077;P61077-2;P62837;P61077-3;P62837-2)	12.5503	t0.5_t1_t2_t4_t8
RAB14 (P61106)	34.5278	t0.5_t1_t2_t4_t8
RPS23 (P62266)	5.24999	t0.5_t1_t2_t4_t8
PPP2CA (P67775;P67775-2)	32.8016	t0.5_t1_t2_t4_t8
MT1X (P80297)	13.9168	t0.5_t1_t2_t4_t8
PFKP (Q01813;Q01813-2)	38.0793	t0.5_t1_t2_t4_t8
CEBPZ (Q03701)	8.74969	t0.5_t1_t2_t4_t8
NOTCH2 (Q04721)	3.46166	t0.5_t1_t2_t4_t8
NCBP1 (Q09161)	16.2877	t0.5_t1_t2_t4_t8
AKAP13 (Q12802;Q12802-2;Q12802-4)	18.074	t0.5_t1_t2_t4_t8
STX3 (Q13277;Q13277-3;Q13277-2)	7.73267	t0.5_t1_t2_t4_t8
MTX1 (Q13505;Q13505-3;Q13505-2)	21.3459	t0.5_t1_t2_t4_t8
RIN1 (Q13671;Q13671-2)	8.70944	t0.5_t1_t2_t4_t8
BYSL (Q13895)	12.0901	t0.5_t1_t2_t4_t8
CKAP5 (Q14008;Q14008-3;Q14008-2)	8.10538	t0.5_t1_t2_t4_t8
CIRBP (Q14011;Q14011-2)	9.65794	t0.5_t1_t2_t4_t8
EIF3A (Q14152;Q14152-2)	33.9863	t0.5_t1_t2_t4_t8
CTTN (Q14247-2;Q14247-3;Q14247)	13.1733	t0.5_t1_t2_t4_t8
KANK1 (Q14678;Q14678-2)	4.57122	t0.5_t1_t2_t4_t8
KIAA0020 (Q15397)	6.73293	t0.5_t1_t2_t4_t8
TRIP11 (Q15643;Q15643-2)	23.3732	t0.5_t1_t2_t4_t8
MLF2 (Q15773)	6.44778	t0.5_t1_t2_t4_t8
LONRF2 (Q1L5Z9;Q1L5Z9-2)	2.42186	t0.5_t1_t2_t4_t8
ANO6 (Q4KMQ2;Q4KMQ2-3;Q4KMQ2-4;Q4KMQ2-2)	6.40878	t0.5_t1_t2_t4_t8
AGPAT9 (Q53EU6)	7.63762	t0.5_t1_t2_t4_t8
ZCCHC6 (Q5VYS8;Q5VYS8-6;Q5VYS8-4;Q5VYS8-3;Q5VYS8-2)	9.87659	t0.5_t1_t2_t4_t8
ZCCHC8 (Q6NZY4;Q6NZY4-2)	21.334	t0.5_t1_t2_t4_t8
CEP85 (Q6P2H3;Q6P2H3-2;Q6P2H3-4)	6.96304	t0.5_t1_t2_t4_t8
CTR9 (Q6PD62)	12.893	t0.5_t1_t2_t4_t8
UNC13D (Q70J99;Q70J99-3)	19.3218	t0.5_t1_t2_t4_t8
RPS27L (Q71UM5)	12.9832	t0.5_t1_t2_t4_t8
ZFYVE16 (Q7Z3T8;Q7Z3T8-3)	11.0882	t0.5_t1_t2_t4_t8
LRP10 (Q7Z4F1;Q7Z4F1-2)	2.26568	t0.5_t1_t2_t4_t8
HEATR3 (Q7Z4Q2;Q7Z4Q2-2;Q7Z4Q2-3)	13.6745	t0.5_t1_t2_t4_t8
HUWE1 (Q7Z6Z7;Q7Z6Z7-2;Q7Z6Z7-3)	12.1347	t0.5_t1_t2_t4_t8
PPFIBP1 (Q86W92-4;Q86W92;Q86W92-2;Q86W92-3)	11.6615	t0.5_t1_t2_t4_t8
COMMD2 (Q86X83;Q86X83-2)	12.3704	t0.5_t1_t2_t4_t8
CRLF3 (Q8IUI8-2)	10.5639	t0.5_t1_t2_t4_t8
UBR2 (Q8IWV8;Q8IWV8-4)	3.60517	t0.5_t1_t2_t4_t8
STAG2 (Q8N3U4;Q8N3U4-2)	5.30519	t0.5_t1_t2_t4_t8
DOCK8 (Q8NF50-3;Q8NF50;Q8NF50-4;Q8NF50-2)	22.9303	t0.5_t1_t2_t4_t8
THOC2 (Q8NI27)	11.9255	t0.5_t1_t2_t4_t8
PHLDA1 (Q8WV24)	4.9126	t0.5_t1_t2_t4_t8
PSPC1 (Q8WXF1;Q8WXF1-2)	18.1838	t0.5_t1_t2_t4_t8
GBF1 (Q92538;Q92538-2;Q92538-3)	6.77603	t0.5_t1_t2_t4_t8
NCSTN (Q92542;Q92542-2)	20.9465	t0.5_t1_t2_t4_t8
DHX38 (Q92620)	4.88807	t0.5_t1_t2_t4_t8
ERCC4 (Q92889)	6.58789	t0.5_t1_t2_t4_t8
ARHGEF2 (Q92974;Q92974-2;Q92974-3)	18.6918	t0.5_t1_t2_t4_t8
SECISBP2L (Q93073;Q93073-2)	5.07406	t0.5_t1_t2_t4_t8
COA7 (Q96BR5)	8.08951	t0.5_t1_t2_t4_t8
STARD4 (Q96DR4;Q96DR4-2)	5.24952	t0.5_t1_t2_t4_t8
LTV1 (Q96GA3)	17.647	t0.5_t1_t2_t4_t8
DDX27 (Q96GQ7)	17.8617	t0.5_t1_t2_t4_t8
ENTHD2 (Q96N21;Q96N21-2)	7.36268	t0.5_t1_t2_t4_t8
CLCC1 (Q96S66;Q96S66-2;Q96S66-3;Q96S66-4)	9.26693	t0.5_t1_t2_t4_t8
SIN3A (Q96ST3)	5.58138	t0.5_t1_t2_t4_t8
VRK1 (Q99986)	32.6915	t0.5_t1_t2_t4_t8
SDF4 (Q9BRK5;Q9BRK5-2;Q9BRK5-6;Q9BRK5-4;Q9BRK5-3)	4.53612	t0.5_t1_t2_t4_t8
POLR3C (Q9BUI4)	10.6311	t0.5_t1_t2_t4_t8
THUMPD3 (Q9BV44)	20.6704	t0.5_t1_t2_t4_t8
FSD1L (Q9BXM9;Q9BXM9-2;Q9BXM9-3)	14.4059	t0.5_t1_t2_t4_t8
GTPBP4 (Q9BZE4;Q9BZE4-3;Q9BZE4-2)	10.0491	t0.5_t1_t2_t4_t8
MKRN2 (Q9H000;Q9H000-2)	17.8083	t0.5_t1_t2_t4_t8
MTFR1L (Q9H019;Q9H019-3)	13.7618	t0.5_t1_t2_t4_t8
PHAX (Q9H814)	7.23442	t0.5_t1_t2_t4_t8
ACAD9 (Q9H845)	22.7938	t0.5_t1_t2_t4_t8
XPO5 (Q9HAV4)	17.4505	t0.5_t1_t2_t4_t8
CASS4 (Q9NQ75;Q9NQ75-2;Q9NQ75-3)	10.9964	t0.5_t1_t2_t4_t8
BIRC6 (Q9NR09)	7.72142	t0.5_t1_t2_t4_t8
EXOC1 (Q9NV70;Q9NV70-2)	22.563	t0.5_t1_t2_t4_t8
MTPAP (Q9NVV4-2;Q9NVV4)	6.5541	t0.5_t1_t2_t4_t8
SMOX (Q9NWM0;Q9NWM0-2;Q9NWM0-4;Q9NWM0-6;Q9NWM0-5)	21.0714	t0.5_t1_t2_t4_t8
ASB6 (Q9NWX5)	4.69132	t0.5_t1_t2_t4_t8
TXNL4B (Q9NX01)	9.01901	t0.5_t1_t2_t4_t8
NKIRAS2 (Q9NYR9;Q9NYR9-3;Q9NYR9-2)	17.9887	t0.5_t1_t2_t4_t8
MYOF (Q9NZM1;Q9NZM1-6;Q9NZM1-3;Q9NZM1-2;Q9NZM1-5)	6.24646	t0.5_t1_t2_t4_t8
NCDN (Q9UBB6;Q9UBB6-3)	13.5743	t0.5_t1_t2_t4_t8
SPAST (Q9UBP0;Q9UBP0-3;Q9UBP0-4;Q9UBP0-2)	14.2173	t0.5_t1_t2_t4_t8
NXF1 (Q9UBU9;Q9UBU9-2)	9.40065	t0.5_t1_t2_t4_t8
SEC63 (Q9UGP8)	11.529	t0.5_t1_t2_t4_t8
SUN2 (Q9UH99;Q9UH99-2;Q9UH99-3)	2.76684	t0.5_t1_t2_t4_t8
RASAL2 (Q9UJF2-2;Q9UJF2)	20.0352	t0.5_t1_t2_t4_t8
RCOR1 (Q9UKL0)	6.88412	t0.5_t1_t2_t4_t8
AMFR (Q9UKV5)	6.35569	t0.5_t1_t2_t4_t8
HECTD1 (Q9ULT8)	7.74458	t0.5_t1_t2_t4_t8
NOB1 (Q9ULX3)	11.0718	t0.5_t1_t2_t4_t8
MACF1 (Q9UPN3-3;Q9UPN3-2;Q9UPN3-4)	14.015	t0.5_t1_t2_t4_t8
PTPN22 (Q9Y2R2;Q9Y2R2-2;Q9Y2R2-4;Q9Y2R2-3;Q9Y2R2-6)	11.8506	t0.5_t1_t2_t4_t8
LEMD3 (Q9Y2U8)	21.7018	t0.5_t1_t2_t4_t8
NOSIP (Q9Y314)	9.54816	t0.5_t1_t2_t4_t8
RAP2C;RAP2A (Q9Y3L5;P10114)	11.8161	t0.5_t1_t2_t4_t8
PRRC2C (Q9Y520;Q9Y520-5;Q9Y520-7;Q9Y520-3;Q9Y520-4;Q9Y520-6;Q9Y520-2)	4.22414	t0.5_t1_t2_t4_t8
IVNS1ABP (Q9Y6Y0)	7.37061	t0.5_t1_t2_t4_t8

## Sheet: Prot IDs decreasing ACBI2
index	Half-Life [h]	LFQ values decreasing over the following timepoints:
UBA6 (A0AVT1;A0AVT1-2)	24.7458	t0.5_t1_t2_t4_t8
SMCHD1 (A6NHR9;A6NHR9-2)	12.8352	t0.5_t1_t2_t4_t8
SUPT5H (O00267)	19.0217	t0.5_t1_t2_t4_t8
IPO5 (O00410;O00410-3;O00410-2)	32.1178	t0.5_t1_t2_t4_t8
TRAFD1 (O14545)	10.1777	t0.5_t1_t2_t4_t8
ADAM10 (O14672)	6.84498	t0.5_t1_t2_t4_t8
PRMT5 (O14744;O14744-2;O14744-5;O14744-3;O14744-4)	55.9664	t0.5_t1_t2_t4_t8
TCERG1 (O14776;O14776-2)	40.8869	t0.5_t1_t2_t4_t8
NRP1 (O14786;O14786-3;O14786-2)	12.8398	t0.5_t1_t2_t4_t8
UBE2L6 (O14933;O14933-2)	15.1628	t0.5_t1_t2_t4_t8
HGS (O14964;O14964-2)	17.1251	t0.5_t1_t2_t4_t8
PPP1R12A (O14974;O14974-4;O14974-3;O14974-2;O14974-5)	26.2025	t0.5_t1_t2_t4_t8
SEC16A (O15027;O15027-5;O15027-2;O15027-4;O15027-3)	31.5612	t0.5_t1_t2_t4_t8
U2SURP (O15042;O15042-2;O15042-3)	10.8594	t0.5_t1_t2_t4_t8
RRP8 (O43159)	30.1066	t0.5_t1_t2_t4_t8
PAPSS1 (O43252)	20.0897	t0.5_t1_t2_t4_t8
RGS14 (O43566)	12.603	t0.5_t1_t2_t4_t8
TYROBP (O43914;O43914-2;O43914-3)	17.4269	t0.5_t1_t2_t4_t8
AQR (O60306)	3.28736	t0.5_t1_t2_t4_t8
PLXNC1 (O60486)	14.7678	t0.5_t1_t2_t4_t8
CTNND1 (O60716;O60716-3;O60716-2;O60716-5;O60716-17;O60716-11;O60716-10;O60716-18;O60716-8;O60716-9;O60716-7;O60716-21;O60716-19;O60716-6;O60716-4;O60716-13;O60716-12;O60716-14;O60716-16;O60716-23;O60716-20;O60716-24;O60716-22;O60716-15;O60716-29;O60716-27;O60716-25;O60716-26;O60716-31;O60716-32;O60716-30;O60716-28)	6.02265	t0.5_t1_t2_t4_t8
ROCK2 (O75116)	15.1871	t0.5_t1_t2_t4_t8
ANKRD17 (O75179;O75179-2;O75179-6;O75179-7;O75179-3;O75179-4)	16.4507	t0.5_t1_t2_t4_t8
DNAJB6 (O75190-3;O75190;O75190-2)	4.50559	t0.5_t1_t2_t4_t8
VPS4B (O75351)	18.5476	t0.5_t1_t2_t4_t8
LRCH4 (O75427)	20.7257	t0.5_t1_t2_t4_t8
SF3B1 (O75533)	11.8748	t0.5_t1_t2_t4_t8
ATP6AP2 (O75787;O75787-2)	3.91129	t0.5_t1_t2_t4_t8
CDC123 (O75794)	6.61113	t0.5_t1_t2_t4_t8
CLPX (O76031)	25.7655	t0.5_t1_t2_t4_t8
CIAO1 (O76071)	18.5703	t0.5_t1_t2_t4_t8
URI1 (O94763;O94763-3;O94763-4;O94763-2)	20.5544	t0.5_t1_t2_t4_t8
PRPF6 (O94906;O94906-2)	19.0103	t0.5_t1_t2_t4_t8
FRYL (O94915)	9.62886	t0.5_t1_t2_t4_t8
HEXIM1 (O94992)	19.25	t0.5_t1_t2_t4_t8
LUC7L3 (O95232)	25.4961	t0.5_t1_t2_t4_t8
ATE1 (O95260-2;O95260)	9.73251	t0.5_t1_t2_t4_t8
FMNL1 (O95466-2;O95466;O95466-3)	19.1589	t0.5_t1_t2_t4_t8
NADK (O95544;O95544-3)	13.6325	t0.5_t1_t2_t4_t8
STAU1 (O95793;O95793-2;O95793-3)	30.2321	t0.5_t1_t2_t4_t8
nan (O95819-6)	12.5319	t0.5_t1_t2_t4_t8
LMNA (P02545-2)	5.92111	t0.5_t1_t2_t4_t8
MBP (P02686;P02686-2)	5.90417	t0.5_t1_t2_t4_t8
NR3C1 (P04150;P04150-2;P04150-8;P04150-9;P04150-6;P04150-10;P04150-3;P04150-7;P04150-5;P04150-12;P04150-11;P04150-13)	17.6423	t0.5_t1_t2_t4_t8
ITGB1 (P05556;P05556-2;P05556-5;P05556-4;P05556-3)	25.9372	t0.5_t1_t2_t4_t8
ENO1 (P06733-2)	13.2872	t0.5_t1_t2_t4_t8
CNP (P09543;P09543-2)	24.0461	t0.5_t1_t2_t4_t8
HMOX1 (P09601)	4.34597	t0.5_t1_t2_t4_t8
SNRPA1 (P09661)	30.9542	t0.5_t1_t2_t4_t8
ARAF (P10398)	9.75919	t0.5_t1_t2_t4_t8
EGR2 (P11161;P11161-2)	9.58163	t0.5_t1_t2_t4_t8
IGF2R (P11717)	45.1395	t0.5_t1_t2_t4_t8
CDK4 (P11802;P11802-2)	4.7599	t0.5_t1_t2_t4_t8
MMP9 (P14780)	8.36089	t0.5_t1_t2_t4_t8
CEBPB (P17676-2;P17676)	8.01313	t0.5_t1_t2_t4_t8
CDK11B;CDK11A (P21127;P21127-3;P21127-2;P21127-8;Q9UQ88-4;Q9UQ88;Q9UQ88-3;Q9UQ88-2;P21127-9;P21127-6;P21127-12;P21127-10;P21127-5;P21127-4;Q9UQ88-10;Q9UQ88-5;Q9UQ88-9)	6.96358	t0.5_t1_t2_t4_t8
FLNA (P21333-2;P21333)	34.8941	t0.5_t1_t2_t4_t8
ACO1 (P21399)	17.7735	t0.5_t1_t2_t4_t8
MUT (P22033)	20.389	t0.5_t1_t2_t4_t8
PTPRE (P23469;P23469-2)	27.7217	t0.5_t1_t2_t4_t8
YY1 (P25490)	18.1319	t0.5_t1_t2_t4_t8
ITGB7 (P26010;P26010-2)	4.50769	t0.5_t1_t2_t4_t8
POLD1 (P28340)	5.94788	t0.5_t1_t2_t4_t8
MPG (P29372;P29372-5;P29372-4;P29372-2)	9.54296	t0.5_t1_t2_t4_t8
SDHA (P31040;P31040-2;P31040-3)	9.50495	t0.5_t1_t2_t4_t8
HSPA4 (P34932)	152.315	t0.5_t1_t2_t4_t8
MPI (P34949;P34949-2)	18.7906	t0.5_t1_t2_t4_t8
SERPINB6 (P35237)	30.4192	t0.5_t1_t2_t4_t8
SOAT1 (P35610;P35610-3;P35610-2)	9.43464	t0.5_t1_t2_t4_t8
NUP214 (P35658;P35658-3;P35658-4;P35658-2)	24.7308	t0.5_t1_t2_t4_t8
POLR2I (P36954)	4.06123	t0.5_t1_t2_t4_t8
SRP14 (P37108)	25.616	t0.5_t1_t2_t4_t8
LIPA (P38571;P38571-2)	7.2467	t0.5_t1_t2_t4_t8
RPL3 (P39023)	26.7206	t0.5_t1_t2_t4_t8
TXLNA (P40222)	18.5573	t0.5_t1_t2_t4_t8
ARL1 (P40616;P40616-2)	20.8427	t0.5_t1_t2_t4_t8
USP8 (P40818;P40818-2)	11.5976	t0.5_t1_t2_t4_t8
PPP1R2;PPP1R2P3 (P41236;Q6NXS1)	11.8621	t0.5_t1_t2_t4_t8
EIF1 (P41567)	13.4444	t0.5_t1_t2_t4_t8
STAT6 (P42226;P42226-2;P42226-3)	13.6658	t0.5_t1_t2_t4_t8
RPS27 (P42677)	13.8793	t0.5_t1_t2_t4_t8
CRK (P46108;P46108-2)	16.8381	t0.5_t1_t2_t4_t8
UTRN (P46939;P46939-2)	11.4398	t0.5_t1_t2_t4_t8
PRRC2A (P48634;P48634-3;P48634-2;P48634-4)	8.40832	t0.5_t1_t2_t4_t8
CSNK1D;CSNK1E (P48730;P49674)	4.70057	t0.5_t1_t2_t4_t8
CASP4 (P49662;P49662-2;P49662-4)	8.49227	t0.5_t1_t2_t4_t8
NUMB (P49757;P49757-3;P49757-2;P49757-4;P49757-8;P49757-7;P49757-6;P49757-5)	16.3097	t0.5_t1_t2_t4_t8
NUP153 (P49790;P49790-3;P49790-2)	13.3944	t0.5_t1_t2_t4_t8
PEX5 (P50542;P50542-4;P50542-3)	11.7376	t0.5_t1_t2_t4_t8
RAB9A (P51151)	8.3373	t0.5_t1_t2_t4_t8
HNRNPA3 (P51991-2)	44.4151	t0.5_t1_t2_t4_t8
RBM5 (P52756)	9.75654	t0.5_t1_t2_t4_t8
NCKAP1L (P55160;P55160-2)	19.6073	t0.5_t1_t2_t4_t8
NUP107 (P57740;P57740-2;P57740-3)	19.6285	t0.5_t1_t2_t4_t8
RPL27 (P61353)	20.7478	t0.5_t1_t2_t4_t8
STXBP1 (P61764;P61764-2)	26.2875	t0.5_t1_t2_t4_t8
B2M (P61769)	32.2102	t0.5_t1_t2_t4_t8
UFM1 (P61960;P61960-2)	13.6771	t0.5_t1_t2_t4_t8
PSMC1 (P62191)	29.8424	t0.5_t1_t2_t4_t8
POLR2L (P62875)	18.205	t0.5_t1_t2_t4_t8
PPP3R1 (P63098)	12.5273	t0.5_t1_t2_t4_t8
PPP2R2A (P63151;P63151-2)	17.8672	t0.5_t1_t2_t4_t8
UBE2I (P63279)	14.8428	t0.5_t1_t2_t4_t8
PPP2CA (P67775;P67775-2)	26.8025	t0.5_t1_t2_t4_t8
UBE2L3 (P68036;P68036-3;P68036-2)	30.4674	t0.5_t1_t2_t4_t8
GTF2I (P78347;P78347-2;P78347-4;P78347-3)	13.3367	t0.5_t1_t2_t4_t8
PRKDC (P78527;P78527-2)	15.917	t0.5_t1_t2_t4_t8
ADAM17 (P78536;P78536-2)	9.70341	t0.5_t1_t2_t4_t8
DAB2 (P98082;P98082-3;P98082-2)	14.2825	t0.5_t1_t2_t4_t8
RBM10 (P98175-2;P98175;P98175-5;P98175-4;P98175-3)	13.8176	t0.5_t1_t2_t4_t8
RBM3 (P98179)	4.5912	t0.5_t1_t2_t4_t8
CYCS (P99999)	25.3646	t0.5_t1_t2_t4_t8
NFKB2 (Q00653;Q00653-4)	49.4665	t0.5_t1_t2_t4_t8
SPTBN1 (Q01082;Q01082-2)	30.2998	t0.5_t1_t2_t4_t8
RELB (Q01201)	9.36571	t0.5_t1_t2_t4_t8
SLC7A5 (Q01650)	13.2564	t0.5_t1_t2_t4_t8
EXOSC10 (Q01780;Q01780-2)	21.0874	t0.5_t1_t2_t4_t8
NOTCH2 (Q04721)	2.45824	t0.5_t1_t2_t4_t8
PTPN11 (Q06124;Q06124-2;Q06124-3)	61.0332	t0.5_t1_t2_t4_t8
GFPT1 (Q06210;Q06210-2)	28.4873	t0.5_t1_t2_t4_t8
BAX (Q07812-2;Q07812;Q07812-5;Q07812-8;Q07812-7)	22.7543	t0.5_t1_t2_t4_t8
HDHD1 (Q08623;Q08623-4;Q08623-3;Q08623-2)	37.1608	t0.5_t1_t2_t4_t8
VAC14 (Q08AM6)	10.7245	t0.5_t1_t2_t4_t8
TRAF1 (Q13077;Q13077-2)	6.70378	t0.5_t1_t2_t4_t8
DDX10 (Q13206)	6.67363	t0.5_t1_t2_t4_t8
PPIG (Q13427;Q13427-2)	10.6826	t0.5_t1_t2_t4_t8
SF3B2 (Q13435)	43.2254	t0.5_t1_t2_t4_t8
ADAM9 (Q13443;Q13443-2)	12.4595	t0.5_t1_t2_t4_t8
MTX1 (Q13505;Q13505-3;Q13505-2)	24.5674	t0.5_t1_t2_t4_t8
CUL1 (Q13616)	18.4235	t0.5_t1_t2_t4_t8
AAMP (Q13685)	13.8493	t0.5_t1_t2_t4_t8
THOC5 (Q13769)	8.65497	t0.5_t1_t2_t4_t8
GTF2H3 (Q13889;Q13889-2)	6.81071	t0.5_t1_t2_t4_t8
BYSL (Q13895)	8.80187	t0.5_t1_t2_t4_t8
IL16 (Q14005;Q14005-3;Q14005-2;Q14005-4)	25.2813	t0.5_t1_t2_t4_t8
CKAP5 (Q14008;Q14008-3;Q14008-2)	8.83958	t0.5_t1_t2_t4_t8
EIF3A (Q14152;Q14152-2)	26.2047	t0.5_t1_t2_t4_t8
UBAP2L (Q14157;Q14157-5;Q14157-3)	18.6493	t0.5_t1_t2_t4_t8
EIF4A2 (Q14240;Q14240-2)	20.5737	t0.5_t1_t2_t4_t8
CTTN (Q14247-2;Q14247-3;Q14247)	14.5376	t0.5_t1_t2_t4_t8
GNA13 (Q14344;Q14344-2)	20.519	t0.5_t1_t2_t4_t8
ITPR1 (Q14643;Q14643-4;Q14643-3;Q14643-8;Q14643-7;Q14643-5;Q14643-6;Q14643-2)	24.8552	t0.5_t1_t2_t4_t8
TRIP12 (Q14669-2;Q14669-4)	7.79121	t0.5_t1_t2_t4_t8
PDCD11 (Q14690)	11.566	t0.5_t1_t2_t4_t8
SAFB (Q15424;Q15424-3;Q15424-4;Q15424-2)	22.6768	t0.5_t1_t2_t4_t8
MLF2 (Q15773)	6.81769	t0.5_t1_t2_t4_t8
BCL2A1 (Q16548;Q16548-2)	3.40452	t0.5_t1_t2_t4_t8
MAPKAPK3 (Q16644)	23.049	t0.5_t1_t2_t4_t8
LONRF2 (Q1L5Z9;Q1L5Z9-2)	2.20146	t0.5_t1_t2_t4_t8
GLYR1 (Q49A26;Q49A26-5;Q49A26-2;Q49A26-3;Q49A26-4)	6.90228	t0.5_t1_t2_t4_t8
FNDC3B (Q53EP0;Q53EP0-2)	5.32112	t0.5_t1_t2_t4_t8
AGPAT9 (Q53EU6)	12.0651	t0.5_t1_t2_t4_t8
SLC27A3 (Q5K4L6;Q5K4L6-2;Q5K4L6-3)	17.2956	t0.5_t1_t2_t4_t8
DNTTIP2 (Q5QJE6)	17.9898	t0.5_t1_t2_t4_t8
UBR4 (Q5T4S7;Q5T4S7-3;Q5T4S7-4;Q5T4S7-2)	20.3994	t0.5_t1_t2_t4_t8
STRIP1 (Q5VSL9;Q5VSL9-2)	4.24526	t0.5_t1_t2_t4_t8
RNF20 (Q5VTR2)	6.55275	t0.5_t1_t2_t4_t8
ECM29 (Q5VYK3)	9.21948	t0.5_t1_t2_t4_t8
ZCCHC6 (Q5VYS8;Q5VYS8-6;Q5VYS8-4;Q5VYS8-3;Q5VYS8-2)	5.6725	t0.5_t1_t2_t4_t8
INTS3 (Q68E01;Q68E01-2;Q68E01-4;Q68E01-3)	9.12762	t0.5_t1_t2_t4_t8
THOC7 (Q6I9Y2)	12.159	t0.5_t1_t2_t4_t8
CEP85 (Q6P2H3;Q6P2H3-2;Q6P2H3-4)	7.36889	t0.5_t1_t2_t4_t8
FAHD1 (Q6P587;Q6P587-2;Q6P587-3)	14.0601	t0.5_t1_t2_t4_t8
TNFAIP8L2 (Q6P589)	6.06096	t0.5_t1_t2_t4_t8
PDXDC1 (Q6P996;Q6P996-4;Q6P996-5;Q6P996-3)	12.8974	t0.5_t1_t2_t4_t8
CTR9 (Q6PD62)	6.47135	t0.5_t1_t2_t4_t8
SLC30A9 (Q6PML9)	15.3392	t0.5_t1_t2_t4_t8
WDR82 (Q6UXN9)	9.8031	t0.5_t1_t2_t4_t8
ARHGAP27 (Q6ZUM4;Q6ZUM4-3;Q6ZUM4-4)	14.1272	t0.5_t1_t2_t4_t8
VPS13C (Q709C8;Q709C8-4;Q709C8-2;Q709C8-3)	15.3586	t0.5_t1_t2_t4_t8
UNC13D (Q70J99;Q70J99-3)	11.5803	t0.5_t1_t2_t4_t8
LARP4 (Q71RC2;Q71RC2-5;Q71RC2-3;Q71RC2-4;Q71RC2-7;Q71RC2-6)	12.7052	t0.5_t1_t2_t4_t8
SUPT6H (Q7KZ85)	15.1706	t0.5_t1_t2_t4_t8
MARK2 (Q7KZI7-15;Q7KZI7-16;Q7KZI7;Q7KZI7-4;Q7KZI7-14;Q7KZI7-13;Q7KZI7-5;Q7KZI7-9;Q7KZI7-11;Q7KZI7-8;Q7KZI7-10;Q7KZI7-7;Q7KZI7-2;Q7KZI7-12;Q7KZI7-3;Q7KZI7-6)	15.2664	t0.5_t1_t2_t4_t8
EIF3M (Q7L2H7)	22.5032	t0.5_t1_t2_t4_t8
NUFIP2 (Q7Z417)	7.3845	t0.5_t1_t2_t4_t8
DHX29 (Q7Z478)	10.0222	t0.5_t1_t2_t4_t8
WAPAL (Q7Z5K2;Q7Z5K2-2;Q7Z5K2-3)	6.62526	t0.5_t1_t2_t4_t8
HUWE1 (Q7Z6Z7;Q7Z6Z7-2;Q7Z6Z7-3)	7.82052	t0.5_t1_t2_t4_t8
DPP9 (Q86TI2;Q86TI2-2;Q86TI2-4)	16.1807	t0.5_t1_t2_t4_t8
SETD3 (Q86TU7;Q86TU7-3;Q86TU7-2)	8.44767	t0.5_t1_t2_t4_t8
N4BP2 (Q86UW6;Q86UW6-2)	8.22196	t0.5_t1_t2_t4_t8
PPFIBP1 (Q86W92-4;Q86W92;Q86W92-2;Q86W92-3)	5.92241	t0.5_t1_t2_t4_t8
SPATS2 (Q86XZ4)	8.46863	t0.5_t1_t2_t4_t8
CACUL1 (Q86Y37;Q86Y37-4;Q86Y37-2)	13.7123	t0.5_t1_t2_t4_t8
SGK223 (Q86YV5)	6.013	t0.5_t1_t2_t4_t8
GCC2 (Q8IWJ2)	7.71796	t0.5_t1_t2_t4_t8
LRRC8A (Q8IWT6)	14.0599	t0.5_t1_t2_t4_t8
CCAR1 (Q8IX12;Q8IX12-2)	25.8455	t0.5_t1_t2_t4_t8
FAM20C (Q8IXL6)	6.37889	t0.5_t1_t2_t4_t8
RAVER1 (Q8IY67-2;Q8IY67)	18.2315	t0.5_t1_t2_t4_t8
SUPV3L1 (Q8IYB8)	20.2808	t0.5_t1_t2_t4_t8
FAM43A (Q8N2R8)	7.03672	t0.5_t1_t2_t4_t8
ASCC3 (Q8N3C0)	11.0486	t0.5_t1_t2_t4_t8
STAG2 (Q8N3U4;Q8N3U4-2)	3.59462	t0.5_t1_t2_t4_t8
OGFOD1 (Q8N543;Q8N543-2)	7.32355	t0.5_t1_t2_t4_t8
ATPAF2 (Q8N5M1)	9.33296	t0.5_t1_t2_t4_t8
METTL13 (Q8N6R0;Q8N6R0-3;Q8N6R0-4;Q8N6R0-1;Q8N6R0-2)	7.44746	t0.5_t1_t2_t4_t8
SERBP1 (Q8NC51;Q8NC51-2)	18.9658	t0.5_t1_t2_t4_t8
SMG8 (Q8ND04;Q8ND04-2;Q8ND04-3)	6.76544	t0.5_t1_t2_t4_t8
SRFBP1 (Q8NEF9)	19.2223	t0.5_t1_t2_t4_t8
CXorf38 (Q8TB03;Q8TB03-2)	4.07203	t0.5_t1_t2_t4_t8
RAB3IL1 (Q8TBN0;Q8TBN0-2)	7.36546	t0.5_t1_t2_t4_t8
GEMIN5 (Q8TEQ6)	24.2977	t0.5_t1_t2_t4_t8
ARHGEF40 (Q8TER5;Q8TER5-4;Q8TER5-3;Q8TER5-2)	17.4269	t0.5_t1_t2_t4_t8
PPIL4 (Q8WUA2)	20.4618	t0.5_t1_t2_t4_t8
HDAC7 (Q8WUI4;Q8WUI4-7;Q8WUI4-5;Q8WUI4-3;Q8WUI4-4;Q8WUI4-6;Q8WUI4-10;Q8WUI4-8;Q8WUI4-9;Q8WUI4-2)	6.64801	t0.5_t1_t2_t4_t8
PHLDA1 (Q8WV24)	8.23653	t0.5_t1_t2_t4_t8
C2orf47 (Q8WWC4)	8.42373	t0.5_t1_t2_t4_t8
CTNNBL1 (Q8WYA6;Q8WYA6-4;Q8WYA6-3;Q8WYA6-2)	15.4365	t0.5_t1_t2_t4_t8
SSH1 (Q8WYL5;Q8WYL5-4;Q8WYL5-2;Q8WYL5-5)	5.24837	t0.5_t1_t2_t4_t8
GBF1 (Q92538;Q92538-2;Q92538-3)	4.48232	t0.5_t1_t2_t4_t8
HSPH1 (Q92598;Q92598-2;Q92598-4;Q92598-3)	69.5013	t0.5_t1_t2_t4_t8
GCN1L1 (Q92616)	9.6802	t0.5_t1_t2_t4_t8
CREBBP (Q92793;Q92793-2)	11.4415	t0.5_t1_t2_t4_t8
SYMPK (Q92797;Q92797-2)	4.06045	t0.5_t1_t2_t4_t8
ARHGEF2 (Q92974;Q92974-2;Q92974-3)	13.7219	t0.5_t1_t2_t4_t8
USP9X (Q93008;Q93008-1)	25.6261	t0.5_t1_t2_t4_t8
ZNF622 (Q969S3)	9.62695	t0.5_t1_t2_t4_t8
TBRG4 (Q969Z0;Q969Z0-2)	19.0355	t0.5_t1_t2_t4_t8
ZNF428 (Q96B54)	16.1802	t0.5_t1_t2_t4_t8
DOCK10 (Q96BY6;Q96BY6-3)	29.5196	t0.5_t1_t2_t4_t8
STARD4 (Q96DR4;Q96DR4-2)	6.4179	t0.5_t1_t2_t4_t8
MRPS24 (Q96EL2)	9.1353	t0.5_t1_t2_t4_t8
PGM2 (Q96G03)	30.5646	t0.5_t1_t2_t4_t8
TOE1 (Q96GM8;Q96GM8-2)	11.773	t0.5_t1_t2_t4_t8
FMNL2 (Q96PY5;Q96PY5-3)	17.3146	t0.5_t1_t2_t4_t8
CLCC1 (Q96S66;Q96S66-2;Q96S66-3;Q96S66-4)	5.72191	t0.5_t1_t2_t4_t8
PLEKHF1 (Q96S99)	14.1786	t0.5_t1_t2_t4_t8
IWS1 (Q96ST2;Q96ST2-2;Q96ST2-3)	11.3372	t0.5_t1_t2_t4_t8
ADO (Q96SZ5)	18.6774	t0.5_t1_t2_t4_t8
RSF1 (Q96T23;Q96T23-2;Q96T23-3)	9.82828	t0.5_t1_t2_t4_t8
PSMD1 (Q99460;Q99460-2)	36.3412	t0.5_t1_t2_t4_t8
PIK3R4 (Q99570)	17.9771	t0.5_t1_t2_t4_t8
EIF3C;EIF3CL (Q99613;B5ME19;Q99613-2)	12.2632	t0.5_t1_t2_t4_t8
ELAC2 (Q9BQ52;Q9BQ52-4;Q9BQ52-3;Q9BQ52-2)	7.2216	t0.5_t1_t2_t4_t8
SDF4 (Q9BRK5;Q9BRK5-2;Q9BRK5-6;Q9BRK5-4;Q9BRK5-3)	4.70889	t0.5_t1_t2_t4_t8
LIMD2 (Q9BT23)	15.6688	t0.5_t1_t2_t4_t8
PI4K2A (Q9BTU6)	18.0819	t0.5_t1_t2_t4_t8
TBCD (Q9BTW9;Q9BTW9-4;Q9BTW9-5)	7.14663	t0.5_t1_t2_t4_t8
THUMPD3 (Q9BV44)	7.99825	t0.5_t1_t2_t4_t8
GNL3 (Q9BVP2;Q9BVP2-2)	10.0602	t0.5_t1_t2_t4_t8
RTFDC1 (Q9BY42)	8.52935	t0.5_t1_t2_t4_t8
OSBPL8 (Q9BZF1;Q9BZF1-3;Q9BZF1-2)	14.3852	t0.5_t1_t2_t4_t8
CRNKL1 (Q9BZJ0;Q9BZJ0-2;Q9BZJ0-3)	13.1233	t0.5_t1_t2_t4_t8
TBL1XR1 (Q9BZK7)	22.0885	t0.5_t1_t2_t4_t8
WDR33 (Q9C0J8)	6.52563	t0.5_t1_t2_t4_t8
MKRN2 (Q9H000;Q9H000-2)	15.9608	t0.5_t1_t2_t4_t8
HDHD2 (Q9H0R4;Q9H0R4-2)	29.5294	t0.5_t1_t2_t4_t8
GABARAPL1 (Q9H0R8;Q9H0R8-2)	21.9399	t0.5_t1_t2_t4_t8
SMG9 (Q9H0W8;Q9H0W8-2)	9.71641	t0.5_t1_t2_t4_t8
VPS11 (Q9H270)	17.7704	t0.5_t1_t2_t4_t8
SLK (Q9H2G2;Q9H2G2-2)	33.6264	t0.5_t1_t2_t4_t8
PDCL3 (Q9H2J4)	11.7611	t0.5_t1_t2_t4_t8
ADNP (Q9H2P0)	15.3013	t0.5_t1_t2_t4_t8
TRABD (Q9H4I3;Q9H4I3-2)	16.6835	t0.5_t1_t2_t4_t8
EHD1 (Q9H4M9)	65.1342	t0.5_t1_t2_t4_t8
ESF1 (Q9H501)	4.25748	t0.5_t1_t2_t4_t8
HEATR1 (Q9H583)	12.2488	t0.5_t1_t2_t4_t8
ATP13A3 (Q9H7F0;Q9H7F0-2)	15.7155	t0.5_t1_t2_t4_t8
PHAX (Q9H814)	4.52259	t0.5_t1_t2_t4_t8
ARMT1 (Q9H993)	26.5345	t0.5_t1_t2_t4_t8
XPO5 (Q9HAV4)	6.73279	t0.5_t1_t2_t4_t8
EML4 (Q9HC35;Q9HC35-2)	25.6255	t0.5_t1_t2_t4_t8
SSU72 (Q9NP77)	5.40151	t0.5_t1_t2_t4_t8
CASS4 (Q9NQ75;Q9NQ75-2;Q9NQ75-3)	5.33387	t0.5_t1_t2_t4_t8
XPNPEP1 (Q9NQW7-3;Q9NQW7-4;Q9NQW7;Q9NQW7-2)	18.7666	t0.5_t1_t2_t4_t8
BIRC6 (Q9NR09)	8.61577	t0.5_t1_t2_t4_t8
EXOC1 (Q9NV70;Q9NV70-2)	12.9949	t0.5_t1_t2_t4_t8
MTPAP (Q9NVV4-2;Q9NVV4)	5.46724	t0.5_t1_t2_t4_t8
NECAP2 (Q9NVZ3;Q9NVZ3-2;Q9NVZ3-3;Q9NVZ3-4)	17.8583	t0.5_t1_t2_t4_t8
SMOX (Q9NWM0;Q9NWM0-2;Q9NWM0-4;Q9NWM0-6;Q9NWM0-5)	17.3939	t0.5_t1_t2_t4_t8
PIH1D1 (Q9NWS0)	19.8412	t0.5_t1_t2_t4_t8
BABAM1 (Q9NWV8)	17.9642	t0.5_t1_t2_t4_t8
TXNL4B (Q9NX01)	10.0582	t0.5_t1_t2_t4_t8
ADPRHL2 (Q9NX46)	25.1033	t0.5_t1_t2_t4_t8
GDAP2 (Q9NXN4;Q9NXN4-2)	17.9194	t0.5_t1_t2_t4_t8
DDX56 (Q9NY93;Q9NY93-2)	13.313	t0.5_t1_t2_t4_t8
TERF2IP (Q9NYB0)	11.586	t0.5_t1_t2_t4_t8
CDK12 (Q9NYV4;Q9NYV4-2;Q9NYV4-3)	7.11883	t0.5_t1_t2_t4_t8
GGA3 (Q9NZ52;Q9NZ52-2;Q9NZ52-3;Q9NZ52-4)	4.14666	t0.5_t1_t2_t4_t8
MYOF (Q9NZM1;Q9NZM1-6;Q9NZM1-3;Q9NZM1-2;Q9NZM1-5)	3.97845	t0.5_t1_t2_t4_t8
CTTNBP2NL (Q9P2B4)	6.21293	t0.5_t1_t2_t4_t8
RBM27 (Q9P2N5)	6.33307	t0.5_t1_t2_t4_t8
TFIP11 (Q9UBB9)	9.62578	t0.5_t1_t2_t4_t8
ORC3 (Q9UBD5;Q9UBD5-2;Q9UBD5-3)	7.63788	t0.5_t1_t2_t4_t8
SEC63 (Q9UGP8)	10.2974	t0.5_t1_t2_t4_t8
ARMCX3 (Q9UH62)	13.4662	t0.5_t1_t2_t4_t8
SUN2 (Q9UH99;Q9UH99-2;Q9UH99-3)	2.69625	t0.5_t1_t2_t4_t8
DDX20 (Q9UHI6)	25.732	t0.5_t1_t2_t4_t8
SLC12A6 (Q9UHW9;Q9UHW9-5;Q9UHW9-4;Q9UHW9-3)	24.8878	t0.5_t1_t2_t4_t8
NRBP1 (Q9UHY1)	10.7352	t0.5_t1_t2_t4_t8
PLXNA1 (Q9UIW2)	16.0243	t0.5_t1_t2_t4_t8
RASAL2 (Q9UJF2-2;Q9UJF2)	13.8977	t0.5_t1_t2_t4_t8
AKAP11 (Q9UKA4)	3.19678	t0.5_t1_t2_t4_t8
PARP4 (Q9UKK3)	7.4729	t0.5_t1_t2_t4_t8
NUP50 (Q9UKX7;Q9UKX7-2)	17.3267	t0.5_t1_t2_t4_t8
HECTD1 (Q9ULT8)	6.62617	t0.5_t1_t2_t4_t8
PACSIN2 (Q9UNF0;Q9UNF0-2)	37.4141	t0.5_t1_t2_t4_t8
AP4E1 (Q9UPM8;Q9UPM8-2)	8.07843	t0.5_t1_t2_t4_t8
MACF1 (Q9UPN3)	14.0757	t0.5_t1_t2_t4_t8
TNRC6B (Q9UPQ9-1;Q9UPQ9)	5.21243	t0.5_t1_t2_t4_t8
USP24 (Q9UPU5)	28.2664	t0.5_t1_t2_t4_t8
CORO2B (Q9UQ03;Q9UQ03-2)	19.3399	t0.5_t1_t2_t4_t8
SIK3 (Q9Y2K2;Q9Y2K2-7;Q9Y2K2-8)	7.6287	t0.5_t1_t2_t4_t8
DIS3 (Q9Y2L1;Q9Y2L1-2)	38.0908	t0.5_t1_t2_t4_t8
PTPN22 (Q9Y2R2;Q9Y2R2-2;Q9Y2R2-4;Q9Y2R2-3;Q9Y2R2-6)	13.9193	t0.5_t1_t2_t4_t8
AP3M1 (Q9Y2T2)	11.5809	t0.5_t1_t2_t4_t8
NOP58 (Q9Y2X3)	12.4099	t0.5_t1_t2_t4_t8
PRRC2C (Q9Y520;Q9Y520-5;Q9Y520-7;Q9Y520-3;Q9Y520-4;Q9Y520-6;Q9Y520-2)	5.0041	t0.5_t1_t2_t4_t8
CTDP1 (Q9Y5B0;Q9Y5B0-4)	11.6615	t0.5_t1_t2_t4_t8
TIMM8B (Q9Y5J9)	9.63742	t0.5_t1_t2_t4_t8
COL4A3BP (Q9Y5P4;Q9Y5P4-2;Q9Y5P4-3)	13.7751	t0.5_t1_t2_t4_t8
ALG5 (Q9Y673;Q9Y673-2)	8.31217	t0.5_t1_t2_t4_t8
CLIC4 (Q9Y696)	17.2313	t0.5_t1_t2_t4_t8
ARFGEF2 (Q9Y6D5)	4.13466	t0.5_t1_t2_t4_t8
USP3 (Q9Y6I4;Q9Y6I4-2)	4.88594	t0.5_t1_t2_t4_t8
IKBKG (Q9Y6K9-2;Q9Y6K9;Q9Y6K9-3)	16.5827	t0.5_t1_t2_t4_t8
SLC4A7 (Q9Y6M7-13;Q9Y6M7-6;Q9Y6M7-7;Q9Y6M7-9;Q9Y6M7-8;Q9Y6M7-12;Q9Y6M7-2;Q9Y6M7;Q9Y6M7-3;Q9Y6M7-4;Q9Y6M7-14;Q9Y6M7-11;Q9Y6M7-10;Q9Y6M7-5)	23.7904	t0.5_t1_t2_t4_t8
IVNS1ABP (Q9Y6Y0)	6.09052	t0.5_t1_t2_t4_t8

## Sheet: Prot IDs decreasing AuPROTAC
index	Half-Life [h]	LFQ values decreasing over the following timepoints:
TMEM189 (A5PLL7;A5PLL7-2)	8.49368	t0.5_t1_t2_t4_t8
SMCHD1 (A6NHR9;A6NHR9-2)	12.3534	t0.5_t1_t2_t4_t8
ADAM10 (O14672)	5.99681	t0.5_t1_t2_t4_t8
BCKDK (O14874;O14874-3;O14874-2)	14.5798	t0.5_t1_t2_t4_t8
PPM1G (O15355)	11.6245	t0.5_t1_t2_t4_t8
MAGEB2 (O15479)	18.9275	t0.5_t1_t2_t4_t8
PAPSS1 (O43252)	17.2295	t0.5_t1_t2_t4_t8
SART1 (O43290)	25.143	t0.5_t1_t2_t4_t8
RGS14 (O43566)	10.5411	t0.5_t1_t2_t4_t8
BUB3 (O43684;O43684-2)	11.4047	t0.5_t1_t2_t4_t8
AQR (O60306)	3.34331	t0.5_t1_t2_t4_t8
PLXNC1 (O60486)	11.3152	t0.5_t1_t2_t4_t8
STX10 (O60499;O60499-2)	6.59497	t0.5_t1_t2_t4_t8
KIF21B (O75037;O75037-2;O75037-3;O75037-4)	9.42312	t0.5_t1_t2_t4_t8
ZC3H11A (O75152)	7.10458	t0.5_t1_t2_t4_t8
DNAJB6 (O75190-3;O75190;O75190-2)	4.27683	t0.5_t1_t2_t4_t8
VPS26A (O75436;O75436-2)	26.0517	t0.5_t1_t2_t4_t8
ATP6AP2 (O75787;O75787-2)	3.96821	t0.5_t1_t2_t4_t8
CDC123 (O75794)	4.42591	t0.5_t1_t2_t4_t8
SEC24D (O94855;O94855-2)	5.67949	t0.5_t1_t2_t4_t8
FRYL (O94915)	6.89237	t0.5_t1_t2_t4_t8
CD2BP2 (O95400)	13.8428	t0.5_t1_t2_t4_t8
FMNL1 (O95466-2;O95466;O95466-3)	17.1281	t0.5_t1_t2_t4_t8
PLAU (P00749;P00749-2)	12.2908	t0.5_t1_t2_t4_t8
NRAS (P01111)	17.083	t0.5_t1_t2_t4_t8
PIGR (P01833)	10.5382	t0.5_t1_t2_t4_t8
ITGB1 (P05556;P05556-2;P05556-5;P05556-4;P05556-3)	17.8102	t0.5_t1_t2_t4_t8
PRKCB (P05771-2;P05771)	9.75424	t0.5_t1_t2_t4_t8
ENO1 (P06733-2)	11.9305	t0.5_t1_t2_t4_t8
LYN (P07948;P07948-2)	7.12484	t0.5_t1_t2_t4_t8
SLC3A2 (P08195;P08195-3;P08195-2;P08195-4)	7.12848	t0.5_t1_t2_t4_t8
CNP (P09543;P09543-2)	19.1792	t0.5_t1_t2_t4_t8
HMOX1 (P09601)	8.36433	t0.5_t1_t2_t4_t8
nan (P0DPB6)	12.1282	t0.5_t1_t2_t4_t8
CDK4 (P11802;P11802-2)	4.37416	t0.5_t1_t2_t4_t8
NCAM1 (P13591;P13591-1;P13591-4;P13591-3;P13591-5)	4.3878	t0.5_t1_t2_t4_t8
GGT1;GGT2;GGT3P (P19440;P36268;P36268-2;P36268-3;P19440-2;A6NGU5)	9.87732	t0.5_t1_t2_t4_t8
CSNK2A2 (P19784)	55.7174	t0.5_t1_t2_t4_t8
FLNA (P21333-2;P21333)	23.8177	t0.5_t1_t2_t4_t8
MUT (P22033)	11.241	t0.5_t1_t2_t4_t8
HNRNPA2B1 (P22626;P22626-2)	18.9734	t0.5_t1_t2_t4_t8
S100A1 (P23297)	20.6588	t0.5_t1_t2_t4_t8
PTPRE (P23469;P23469-2)	15.8437	t0.5_t1_t2_t4_t8
EEF1B2 (P24534)	29.7328	t0.5_t1_t2_t4_t8
MAPK1 (P28482;P28482-2)	29.3316	t0.5_t1_t2_t4_t8
POLR2B (P30876)	10.0895	t0.5_t1_t2_t4_t8
FUS (P35637;P35637-2)	51.9053	t0.5_t1_t2_t4_t8
CHI3L1 (P36222)	14.8393	t0.5_t1_t2_t4_t8
MTOR (P42345)	4.75812	t0.5_t1_t2_t4_t8
ECE1 (P42892;P42892-3;P42892-2;P42892-4)	5.76303	t0.5_t1_t2_t4_t8
VDAC2 (P45880;P45880-2;P45880-1)	53.5654	t0.5_t1_t2_t4_t8
RECQL (P46063)	8.98032	t0.5_t1_t2_t4_t8
NUMB (P49757;P49757-3;P49757-2;P49757-4;P49757-8;P49757-7;P49757-6;P49757-5)	10.6459	t0.5_t1_t2_t4_t8
RGS3 (P49796;P49796-4;P49796-1;P49796-6)	10.4524	t0.5_t1_t2_t4_t8
NDUFV1 (P49821;P49821-2)	7.89923	t0.5_t1_t2_t4_t8
HMGA2 (P52926;P52926-3;P52926-6;P52926-4;P52926-5;P52926-2)	5.65231	t0.5_t1_t2_t4_t8
EIF3B (P55884;P55884-2)	33.6474	t0.5_t1_t2_t4_t8
UBE2M (P61081)	88.3778	t0.5_t1_t2_t4_t8
NUTF2 (P61970)	18.1602	t0.5_t1_t2_t4_t8
SELT (P62341)	9.90616	t0.5_t1_t2_t4_t8
PPP3R1 (P63098)	10.066	t0.5_t1_t2_t4_t8
PPP2R2A (P63151;P63151-2)	15.3946	t0.5_t1_t2_t4_t8
RPS21 (P63220)	19.3482	t0.5_t1_t2_t4_t8
GTF2I (P78347;P78347-2;P78347-4;P78347-3)	9.86668	t0.5_t1_t2_t4_t8
ADAM17 (P78536;P78536-2)	8.34073	t0.5_t1_t2_t4_t8
MT1X (P80297)	7.96076	t0.5_t1_t2_t4_t8
MPP1 (Q00013;Q00013-3;Q00013-2)	9.01584	t0.5_t1_t2_t4_t8
CEBPZ (Q03701)	12.1397	t0.5_t1_t2_t4_t8
NOTCH2 (Q04721)	1.8124	t0.5_t1_t2_t4_t8
PPP1R8 (Q12972)	7.38555	t0.5_t1_t2_t4_t8
PRKAA1 (Q13131;Q13131-2)	19.6148	t0.5_t1_t2_t4_t8
HNRNPA0 (Q13151)	18.8157	t0.5_t1_t2_t4_t8
AAMP (Q13685)	9.78848	t0.5_t1_t2_t4_t8
UBAP2L (Q14157;Q14157-5;Q14157-3)	39.4865	t0.5_t1_t2_t4_t8
GIT2 (Q14161;Q14161-5;Q14161-8;Q14161-3;Q14161-4;Q14161-10;Q14161-9;Q14161-7;Q14161-6;Q14161-11;Q14161-2)	15.9818	t0.5_t1_t2_t4_t8
CTTN (Q14247-2;Q14247-3;Q14247)	15.3009	t0.5_t1_t2_t4_t8
PTK2B (Q14289-2)	23.3697	t0.5_t1_t2_t4_t8
PUM1 (Q14671-2;Q14671-3;Q14671;Q14671-4)	6.08174	t0.5_t1_t2_t4_t8
SNX17 (Q15036;Q15036-2)	6.30908	t0.5_t1_t2_t4_t8
PEA15 (Q15121;Q15121-2)	7.46832	t0.5_t1_t2_t4_t8
SAFB (Q15424;Q15424-3;Q15424-4;Q15424-2)	18.7193	t0.5_t1_t2_t4_t8
TRIP6 (Q15654)	10.1469	t0.5_t1_t2_t4_t8
MAPKAPK3 (Q16644)	17.8573	t0.5_t1_t2_t4_t8
AAK1 (Q2M2I8;Q2M2I8-2)	15.365	t0.5_t1_t2_t4_t8
C9orf114 (Q5T280)	8.71587	t0.5_t1_t2_t4_t8
STRIP1 (Q5VSL9;Q5VSL9-2)	13.9854	t0.5_t1_t2_t4_t8
ZCCHC6 (Q5VYS8;Q5VYS8-6;Q5VYS8-4;Q5VYS8-3;Q5VYS8-2)	4.94511	t0.5_t1_t2_t4_t8
RAPH1 (Q70E73;Q70E73-5;Q70E73-2;Q70E73-8;Q70E73-7;Q70E73-4;Q70E73-3;Q70E73-9;Q70E73-6)	15.5028	t0.5_t1_t2_t4_t8
EIF3M (Q7L2H7)	16.6412	t0.5_t1_t2_t4_t8
ENOSF1 (Q7L5Y1;Q7L5Y1-4;Q7L5Y1-5;Q7L5Y1-2;Q7L5Y1-6;Q7L5Y1-7)	16.6685	t0.5_t1_t2_t4_t8
NUP54 (Q7Z3B4;Q7Z3B4-3;Q7Z3B4-2)	25.9098	t0.5_t1_t2_t4_t8
BRAP (Q7Z569;Q7Z569-2)	9.94949	t0.5_t1_t2_t4_t8
WAPAL (Q7Z5K2;Q7Z5K2-2;Q7Z5K2-3)	4.23236	t0.5_t1_t2_t4_t8
PPFIBP1 (Q86W92-4;Q86W92;Q86W92-2;Q86W92-3)	4.84249	t0.5_t1_t2_t4_t8
ZC3HC1 (Q86WB0;Q86WB0-2;Q86WB0-3)	6.46043	t0.5_t1_t2_t4_t8
SGK223 (Q86YV5)	4.40043	t0.5_t1_t2_t4_t8
GCC2 (Q8IWJ2)	11.9767	t0.5_t1_t2_t4_t8
PHF6 (Q8IWS0;Q8IWS0-3;Q8IWS0-5;Q8IWS0-2;Q8IWS0-4)	15.69	t0.5_t1_t2_t4_t8
ANKHD1 (Q8IWZ3;Q8IWZ3-6;Q8IWZ3-4)	14.4217	t0.5_t1_t2_t4_t8
MICU2 (Q8IYU8)	8.26947	t0.5_t1_t2_t4_t8
FAM43A (Q8N2R8)	5.54074	t0.5_t1_t2_t4_t8
OGFOD1 (Q8N543;Q8N543-2)	5.48626	t0.5_t1_t2_t4_t8
GALNT6 (Q8NCL4)	6.27845	t0.5_t1_t2_t4_t8
LEO1 (Q8WVC0;Q8WVC0-2)	6.81651	t0.5_t1_t2_t4_t8
DOCK2 (Q92608)	15.26	t0.5_t1_t2_t4_t8
DHX38 (Q92620)	7.65938	t0.5_t1_t2_t4_t8
DDX17 (Q92841;Q92841-3;Q92841-1;Q92841-2)	78.2721	t0.5_t1_t2_t4_t8
ARHGEF2 (Q92974;Q92974-2;Q92974-3)	10.4111	t0.5_t1_t2_t4_t8
LOH12CR1 (Q969J3;Q969J3-2)	9.0828	t0.5_t1_t2_t4_t8
UBE2F (Q969M7;Q969M7-7;Q969M7-3;Q969M7-6;Q969M7-2)	32.0143	t0.5_t1_t2_t4_t8
ZNF622 (Q969S3)	8.91495	t0.5_t1_t2_t4_t8
TBRG4 (Q969Z0;Q969Z0-2)	16.898	t0.5_t1_t2_t4_t8
CCDC124 (Q96CT7)	13.0261	t0.5_t1_t2_t4_t8
LTV1 (Q96GA3)	8.39629	t0.5_t1_t2_t4_t8
PPP1R9B (Q96SB3)	16.5765	t0.5_t1_t2_t4_t8
ADO (Q96SZ5)	10.5403	t0.5_t1_t2_t4_t8
EYA3 (Q99504;Q99504-5;Q99504-2;Q99504-4;Q99504-3)	8.99446	t0.5_t1_t2_t4_t8
MPHOSPH6 (Q99547)	9.12916	t0.5_t1_t2_t4_t8
TXNDC17 (Q9BRA2)	25.207	t0.5_t1_t2_t4_t8
AARSD1 (Q9BTE6-2;Q9BTE6;Q9BTE6-3)	9.31244	t0.5_t1_t2_t4_t8
IFT27 (Q9BW83;Q9BW83-2)	22.1551	t0.5_t1_t2_t4_t8
RTFDC1 (Q9BY42)	5.68438	t0.5_t1_t2_t4_t8
UNK (Q9C0B0)	9.08378	t0.5_t1_t2_t4_t8
UBA5 (Q9GZZ9;Q9GZZ9-2)	53.876	t0.5_t1_t2_t4_t8
GABARAPL1 (Q9H0R8;Q9H0R8-2)	15.9607	t0.5_t1_t2_t4_t8
SMG9 (Q9H0W8;Q9H0W8-2)	7.21194	t0.5_t1_t2_t4_t8
VPS16 (Q9H269;Q9H269-2)	14.2071	t0.5_t1_t2_t4_t8
EHD1 (Q9H4M9)	30.8235	t0.5_t1_t2_t4_t8
WDR55 (Q9H6Y2)	12.6993	t0.5_t1_t2_t4_t8
PHAX (Q9H814)	6.76608	t0.5_t1_t2_t4_t8
NOL11 (Q9H8H0)	14.1558	t0.5_t1_t2_t4_t8
TMEM165 (Q9HC07)	12.1556	t0.5_t1_t2_t4_t8
GOPC (Q9HD26;Q9HD26-2;Q9HD26-3)	13.878	t0.5_t1_t2_t4_t8
UTP3 (Q9NQZ2)	6.43365	t0.5_t1_t2_t4_t8
MTPAP (Q9NVV4-2;Q9NVV4)	8.62576	t0.5_t1_t2_t4_t8
ZAK (Q9NYL2;Q9NYL2-2)	3.08131	t0.5_t1_t2_t4_t8
C9orf78 (Q9NZ63)	6.35582	t0.5_t1_t2_t4_t8
NUDT4 (Q9NZJ9)	9.47458	t0.5_t1_t2_t4_t8
ZNRD1 (Q9P1U0)	12.0489	t0.5_t1_t2_t4_t8
CTTNBP2NL (Q9P2B4)	5.33275	t0.5_t1_t2_t4_t8
RBM27 (Q9P2N5)	7.00994	t0.5_t1_t2_t4_t8
SPAST (Q9UBP0;Q9UBP0-3;Q9UBP0-4;Q9UBP0-2)	8.96159	t0.5_t1_t2_t4_t8
EIF3K (Q9UBQ5;Q9UBQ5-2)	11.3754	t0.5_t1_t2_t4_t8
NXF1 (Q9UBU9;Q9UBU9-2)	7.27966	t0.5_t1_t2_t4_t8
C19orf25 (Q9UFG5;Q9UFG5-2)	18.3235	t0.5_t1_t2_t4_t8
SEC63 (Q9UGP8)	8.72687	t0.5_t1_t2_t4_t8
EMR2 (Q9UHX3;Q9UHX3-4;Q9UHX3-3;Q9UHX3-6;Q9UHX3-2;Q9UHX3-5)	9.59761	t0.5_t1_t2_t4_t8
NRBP1 (Q9UHY1)	7.93929	t0.5_t1_t2_t4_t8
SCOC (Q9UIL1;Q9UIL1-3;Q9UIL1-2;Q9UIL1-4)	9.72172	t0.5_t1_t2_t4_t8
PLXNA1 (Q9UIW2)	13.0144	t0.5_t1_t2_t4_t8
PARP4 (Q9UKK3)	5.23451	t0.5_t1_t2_t4_t8
BAG5 (Q9UL15;Q9UL15-2)	22.8555	t0.5_t1_t2_t4_t8
AKAP8L (Q9ULX6;Q9ULX6-2)	18.1439	t0.5_t1_t2_t4_t8
PYCARD (Q9ULZ3-2)	13.2984	t0.5_t1_t2_t4_t8
PRPF19 (Q9UMS4)	23.9803	t0.5_t1_t2_t4_t8
G3BP2 (Q9UN86;Q9UN86-2)	10.6309	t0.5_t1_t2_t4_t8
NOSIP (Q9Y314)	5.87956	t0.5_t1_t2_t4_t8
UBE2J1 (Q9Y385)	16.1763	t0.5_t1_t2_t4_t8
RTCB (Q9Y3I0)	32.5392	t0.5_t1_t2_t4_t8
SH3BP1 (Q9Y3L3;Q9Y3L3-2)	31.801	t0.5_t1_t2_t4_t8
ZNF330 (Q9Y3S2)	9.37489	t0.5_t1_t2_t4_t8
PRRC2C (Q9Y520;Q9Y520-5;Q9Y520-7;Q9Y520-3;Q9Y520-4;Q9Y520-6;Q9Y520-2)	7.16085	t0.5_t1_t2_t4_t8
CTDP1 (Q9Y5B0;Q9Y5B0-4)	11.4644	t0.5_t1_t2_t4_t8
NPTN (Q9Y639;Q9Y639-1;Q9Y639-3;Q9Y639-4;Q9Y639-5)	9.04835	t0.5_t1_t2_t4_t8
USP3 (Q9Y6I4;Q9Y6I4-2)	6.42886	t0.5_t1_t2_t4_t8
IVNS1ABP (Q9Y6Y0)	4.70108	t0.5_t1_t2_t4_t8
