# Supplementary material for: A Gold-PROTAC Degrades the Oncogenic Tyrosine Kinase MERTK: Insights into the Degradome from a Steady-State System
Source: ACS Chem Biol. 2026 Jan 5;21(1):170–86. doi: 10.1021/acschembio.5c00860 (PMC12813982; doi:10.1021/acschembio.5c00860)
Supplement: Supplementary file 3 [file cb5c00860_si_003.xlsx]

## Sheet: Half-lives_delta-half-lives
index	Half-Life CON [h]	Half-Life CHX [h]	Half-Life CHX + ACBI2 PROTAC [h]	Half-Life CHX + AuPROTAC [h]	Δt1/2 (CHX)-(CHX + ACBI2 PROTAC) [h]	Δt1/2 (CHX)-(CHX + AuPROTAC) [h]	Δt1/2 (CHX + ACBI2 PROTAC)-(CHX + AuPROTAC) [h]
CDK17 (Q00537;Q00537-2)	7.10475
PPP1R11 (O60927)	7.1134
GCHFR (P30047;P30047-2)	7.21928
CLTA (P09496-2;P09496;P09496-4;P09496-3;P09496-5)	7.49043	10.519
INTS3 (Q68E01;Q68E01-2;Q68E01-4;Q68E01-3)	8.13954		9.12762
PM20D2 (Q8IYS1)	8.40202
BYSL (Q13895)	9.35575	12.0901	8.80187		3.28823
TNFAIP2 (Q03169)	10.0795
HNRNPD (Q14103-4;Q14103-2)	10.3589
DOCK11 (Q5JSL3)	10.4201
SNX12 (Q9UMY4;Q9UMY4-3;Q9UMY4-1)	11.0082
N4BP2 (Q86UW6;Q86UW6-2)	11.1196		8.22196
DDX41 (Q9UJV9)	11.6025
DCTN4 (Q9UJW0;Q9UJW0-3;Q9UJW0-2)	11.6726
SNX17 (Q15036;Q15036-2)	12.6713			6.30908
CLPTM1 (O96005;O96005-4;O96005-3)	13.1444
RPS27 (P42677)	13.2727	11.8754	13.8793		-2.00392
DENR (O43583)	13.5525
MACF1 (Q9UPN3)	13.7116		14.0757
MARK2 (Q7KZI7-15;Q7KZI7-16;Q7KZI7;Q7KZI7-4;Q7KZI7-14;Q7KZI7-13;Q7KZI7-5;Q7KZI7-9;Q7KZI7-11;Q7KZI7-8;Q7KZI7-10;Q7KZI7-7;Q7KZI7-2;Q7KZI7-12;Q7KZI7-3;Q7KZI7-6)	13.782		15.2664
MMP9 (P14780)	14.8557		8.36089
CYBB (P04839)	14.9415
SKIV2L2 (P42285)	15.0612
ADAR (P55265-2;P55265-3)	15.0775
ANKRD17 (O75179;O75179-2;O75179-6;O75179-7;O75179-3;O75179-4)	15.158		16.4507
NOB1 (Q9ULX3)	16.4692	11.0718
EIF3C;EIF3CL (Q99613;B5ME19;Q99613-2)	17.1346		12.2632
UBLCP1 (Q8WVY7)	17.289
RPS27L (Q71UM5)	17.3124	12.9832
POLR2E (P19388)	18.385
CASS4 (Q9NQ75;Q9NQ75-2;Q9NQ75-3)	18.3868	10.9964	5.33387		5.66249
SUCLA2 (Q9P2R7;Q9P2R7-2)	18.4794
NUCB2 (P80303;P80303-2)	19.326
SF3B1 (O75533)	19.5492		11.8748
SAFB (Q15424;Q15424-3;Q15424-4;Q15424-2)	20.0197		22.6768	18.7193			3.95754
GNA13 (Q14344;Q14344-2)	20.428		20.519
UBL5 (Q9BZL1)	21.9768
TUBGCP2 (Q9BSJ2;Q9BSJ2-4)	22.8801
BTK (Q06187;Q06187-2)	29.4294
ARPC2 (O15144)	29.4349
PPP6R3 (Q5H9R7;Q5H9R7-6;Q5H9R7-2;Q5H9R7-5;Q5H9R7-4;Q5H9R7-3)	31.0016
PSMB8 (P28062;P28062-2)	34.7299
ARHGAP15 (Q53QZ3)	44.5799
GAR1 (Q9NY12;Q9NY12-2)	49.7442
LRP10 (Q7Z4F1;Q7Z4F1-2)		2.26568
LONRF2 (Q1L5Z9;Q1L5Z9-2)		2.42186	2.20146		0.220394
SUN2 (Q9UH99;Q9UH99-2;Q9UH99-3)		2.76684	2.69625		0.0705926
NOTCH2 (Q04721)		3.46166	2.45824	1.8124	1.00342	1.64926	0.645847
UBR2 (Q8IWV8;Q8IWV8-4)		3.60517
KPNA2 (P52292)		3.74435
PRRC2C (Q9Y520;Q9Y520-5;Q9Y520-7;Q9Y520-3;Q9Y520-4;Q9Y520-6;Q9Y520-2)		4.22414	5.0041	7.16085	-0.779962	-2.93671	-2.15675
ITGB7 (P26010;P26010-2)		4.36411	4.50769		-0.143579
SDF4 (Q9BRK5;Q9BRK5-2;Q9BRK5-6;Q9BRK5-4;Q9BRK5-3)		4.53612	4.70889		-0.172766
KANK1 (Q14678;Q14678-2)		4.57122
ASB6 (Q9NWX5)		4.69132
POLR2I (P36954)		4.83817	4.06123		0.776935
DHX38 (Q92620)		4.88807		7.65938		-2.77131
PHLDA1 (Q8WV24)		4.9126	8.23653		-3.32392
SECISBP2L (Q93073;Q93073-2)		5.07406
STARD4 (Q96DR4;Q96DR4-2)		5.24952	6.4179		-1.16838
RPS23 (P62266)		5.24999
STAG2 (Q8N3U4;Q8N3U4-2)		5.30519	3.59462		1.71057
SIN3A (Q96ST3)		5.58138
HMOX1 (P09601)		5.59059	4.34597	8.36433	1.24462	-2.77374	-4.01837
FOXO3 (O43524;O43524-2)		5.92905
TIMP1 (P01033)		6.1831
MYOF (Q9NZM1;Q9NZM1-6;Q9NZM1-3;Q9NZM1-2;Q9NZM1-5)		6.24646	3.97845		2.268
AMFR (Q9UKV5)		6.35569
ANO6 (Q4KMQ2;Q4KMQ2-3;Q4KMQ2-4;Q4KMQ2-2)		6.40878
MLF2 (Q15773)		6.44778	6.81769		-0.369913
MTPAP (Q9NVV4-2;Q9NVV4)		6.5541	5.46724	8.62576	1.08686	-2.07166	-3.15852
ERCC4 (Q92889)		6.58789
KIAA0020 (Q15397)		6.73293
GBF1 (Q92538;Q92538-2;Q92538-3)		6.77603	4.48232		2.29371
RCOR1 (Q9UKL0)		6.88412
CEP85 (Q6P2H3;Q6P2H3-2;Q6P2H3-4)		6.96304	7.36889		-0.405847
PHAX (Q9H814)		7.23442	4.52259	6.76608	2.71183	0.468338	-2.24349
ENTHD2 (Q96N21;Q96N21-2)		7.36268
IVNS1ABP (Q9Y6Y0)		7.37061	6.09052	4.70108	1.28009	2.66952	1.38944
AGPAT9 (Q53EU6)		7.63762	12.0651		-4.42743
BIRC6 (Q9NR09)		7.72142	8.61577		-0.894354
STX3 (Q13277;Q13277-3;Q13277-2)		7.73267
HECTD1 (Q9ULT8)		7.74458	6.62617		1.11841
COA7 (Q96BR5)		8.08951
CKAP5 (Q14008;Q14008-3;Q14008-2)		8.10538	8.83958		-0.734198
PIPSL (A2A3N6)		8.28246
RIN1 (Q13671;Q13671-2)		8.70944
CEBPZ (Q03701)		8.74969		12.1397		-3.38996
CDK4 (P11802;P11802-2)		8.93112	4.7599	4.37416	4.17122	4.55696	0.385737
TXNL4B (Q9NX01)		9.01901	10.0582		-1.03915
CLCC1 (Q96S66;Q96S66-2;Q96S66-3;Q96S66-4)		9.26693	5.72191		3.54502
NXF1 (Q9UBU9;Q9UBU9-2)		9.40065		7.27966		2.121
NOSIP (Q9Y314)		9.54816		5.87956		3.66861
NKRF (O15226;O15226-2)		9.6341
CIRBP (Q14011;Q14011-2)		9.65794
ZCCHC6 (Q5VYS8;Q5VYS8-6;Q5VYS8-4;Q5VYS8-3;Q5VYS8-2)		9.87659	5.6725	4.94511	4.20409	4.93148	0.727392
ADAM10 (O14672)		10.0305	6.84498	5.99681	3.18552	4.03369	0.848174
GTPBP4 (Q9BZE4;Q9BZE4-3;Q9BZE4-2)		10.0491
FGFR1OP (O95684;O95684-2)		10.1144
RPL4 (P36578)		10.4687
CRLF3 (Q8IUI8-2)		10.5639
POLR3C (Q9BUI4)		10.6311
CASP4 (P49662;P49662-2;P49662-4)		10.6993	8.49227		2.20701
ARRB2 (P32121;P32121-3;P32121-4;P32121-5;P32121-2)		10.8616
ECE1 (P42892;P42892-3;P42892-2;P42892-4)		11.0063		5.76303		5.24332
ZFYVE16 (Q7Z3T8;Q7Z3T8-3)		11.0882
UNC119B (A6NIH7)		11.391
SEC63 (Q9UGP8)		11.529	10.2974	8.72687	1.23163	2.80216	1.57053
PPFIBP1 (Q86W92-4;Q86W92;Q86W92-2;Q86W92-3)		11.6615	5.92241	4.84249	5.73913	6.81905	1.07993
RAP2C;RAP2A (Q9Y3L5;P10114)		11.8161
PTPN22 (Q9Y2R2;Q9Y2R2-2;Q9Y2R2-4;Q9Y2R2-3;Q9Y2R2-6)		11.8506	13.9193		-2.06866
THOC2 (Q8NI27)		11.9255
HUWE1 (Q7Z6Z7;Q7Z6Z7-2;Q7Z6Z7-3)		12.1347	7.82052		4.31415
COMMD2 (Q86X83;Q86X83-2)		12.3704
NCAM1 (P13591;P13591-1;P13591-4;P13591-3;P13591-5)		12.5212		4.3878		8.13343
UBE2D3;UBE2D2 (P61077;P61077-2;P62837;P61077-3;P62837-2)		12.5503
CTR9 (Q6PD62)		12.893	6.47135		6.42161
CTTN (Q14247-2;Q14247-3;Q14247)		13.1733	14.5376	15.3009	-1.36432	-2.1276	-0.763285
KDM4B (O94953)		13.4859
PES1 (O00541;O00541-2)		13.5521
NCDN (Q9UBB6;Q9UBB6-3)		13.5743
HEATR3 (Q7Z4Q2;Q7Z4Q2-2;Q7Z4Q2-3)		13.6745
MTFR1L (Q9H019;Q9H019-3)		13.7618
MT1X (P80297)		13.9168		7.96076		5.95602
MACF1 (Q9UPN3-3;Q9UPN3-2;Q9UPN3-4)		14.015
SPAST (Q9UBP0;Q9UBP0-3;Q9UBP0-4;Q9UBP0-2)		14.2173		8.96159		5.25569
FSD1L (Q9BXM9;Q9BXM9-2;Q9BXM9-3)		14.4059
NDUFB10 (O96000;O96000-2)		14.927
SNRPA1 (P09661)		15.1291	30.9542		-15.8252
GMFG (O60234)		16.1692
NCBP1 (Q09161)		16.2877
NUMB (P49757;P49757-3;P49757-2;P49757-4;P49757-8;P49757-7;P49757-6;P49757-5)		16.4155	16.3097	10.6459	0.105777	5.76951	5.66373
PPM1G (O15355)		17.2033		11.6245		5.57876
XPO5 (Q9HAV4)		17.4505	6.73279		10.7177
LTV1 (Q96GA3)		17.647		8.39629		9.25068
MKRN2 (Q9H000;Q9H000-2)		17.8083	15.9608		1.84747
DDX27 (Q96GQ7)		17.8617
NKIRAS2 (Q9NYR9;Q9NYR9-3;Q9NYR9-2)		17.9887
POLR2B (P30876)		18.0234		10.0895		7.93392
AKAP13 (Q12802;Q12802-2;Q12802-4)		18.074
PSPC1 (Q8WXF1;Q8WXF1-2)		18.1838
ARHGEF2 (Q92974;Q92974-2;Q92974-3)		18.6918	13.7219	10.4111	4.9699	8.28077	3.31087
RPL7 (P18124)		19.1747
UNC13D (Q70J99;Q70J99-3)		19.3218	11.5803		7.74148
MBD3 (O95983;O95983-2)		20.0161
RASAL2 (Q9UJF2-2;Q9UJF2)		20.0352	13.8977		6.13751
UTRN (P46939;P46939-2)		20.2954	11.4398		8.85562
THUMPD3 (Q9BV44)		20.6704	7.99825		12.6721
NCSTN (Q92542;Q92542-2)		20.9465
PIGR (P01833)		21.0491		10.5382		10.5109
SMOX (Q9NWM0;Q9NWM0-2;Q9NWM0-4;Q9NWM0-6;Q9NWM0-5)		21.0714	17.3939		3.67747
ZCCHC8 (Q6NZY4;Q6NZY4-2)		21.334
MTX1 (Q13505;Q13505-3;Q13505-2)		21.3459	24.5674		-3.22155
LEMD3 (Q9Y2U8)		21.7018
ESYT2 (A0FGR8-2;A0FGR8;A0FGR8-6)		22.3631
EXOC1 (Q9NV70;Q9NV70-2)		22.563	12.9949		9.56817
ACAD9 (Q9H845)		22.7938
DOCK8 (Q8NF50-3;Q8NF50;Q8NF50-4;Q8NF50-2)		22.9303
TRIP11 (Q15643;Q15643-2)		23.3732
UBE2G2 (P60604;P60604-2)		23.4656
RPL9 (P32969)		25.2014
NUP153 (P49790;P49790-3;P49790-2)		25.6884	13.3944		12.294
SDHA (P31040;P31040-2;P31040-3)		25.7939	9.50495		16.289
NCF2 (P19878;P19878-3;P19878-4;P19878-2)		31.1397
VRK1 (Q99986)		32.6915
PPP2CA (P67775;P67775-2)		32.8016	26.8025		5.99914
EIF3A (Q14152;Q14152-2)		33.9863	26.2047		7.78155
UBA6 (A0AVT1;A0AVT1-2)		34.3413	24.7458		9.59555
RAB14 (P61106)		34.5278
PFKP (Q01813;Q01813-2)		38.0793
FLNA (P21333-2;P21333)		45.6771	34.8941	23.8177	10.7829	21.8593	11.0764
AKAP11 (Q9UKA4)			3.19678
AQR (O60306)			3.28736	3.34331			-0.0559537
BCL2A1 (Q16548;Q16548-2)			3.40452
ATP6AP2 (O75787;O75787-2)			3.91129	3.96821			-0.0569195
SYMPK (Q92797;Q92797-2)			4.06045
CXorf38 (Q8TB03;Q8TB03-2)			4.07203
ARFGEF2 (Q9Y6D5)			4.13466
GGA3 (Q9NZ52;Q9NZ52-2;Q9NZ52-3;Q9NZ52-4)			4.14666
STRIP1 (Q5VSL9;Q5VSL9-2)			4.24526	13.9854			-9.74012
ESF1 (Q9H501)			4.25748
DNAJB6 (O75190-3;O75190;O75190-2)			4.50559	4.27683			0.228758
RBM3 (P98179)			4.5912
CSNK1D;CSNK1E (P48730;P49674)			4.70057
USP3 (Q9Y6I4;Q9Y6I4-2)			4.88594	6.42886			-1.54293
TNRC6B (Q9UPQ9-1;Q9UPQ9)			5.21243
SSH1 (Q8WYL5;Q8WYL5-4;Q8WYL5-2;Q8WYL5-5)			5.24837
FNDC3B (Q53EP0;Q53EP0-2)			5.32112
SSU72 (Q9NP77)			5.40151
MBP (P02686;P02686-2)			5.90417
LMNA (P02545-2)			5.92111
POLD1 (P28340)			5.94788
SGK223 (Q86YV5)			6.013	4.40043			1.61257
CTNND1 (O60716;O60716-3;O60716-2;O60716-5;O60716-17;O60716-11;O60716-10;O60716-18;O60716-8;O60716-9;O60716-7;O60716-21;O60716-19;O60716-6;O60716-4;O60716-13;O60716-12;O60716-14;O60716-16;O60716-23;O60716-20;O60716-24;O60716-22;O60716-15;O60716-29;O60716-27;O60716-25;O60716-26;O60716-31;O60716-32;O60716-30;O60716-28)			6.02265
TNFAIP8L2 (Q6P589)			6.06096
CTTNBP2NL (Q9P2B4)			6.21293	5.33275			0.880173
RBM27 (Q9P2N5)			6.33307	7.00994			-0.676872
FAM20C (Q8IXL6)			6.37889
WDR33 (Q9C0J8)			6.52563
RNF20 (Q5VTR2)			6.55275
CDC123 (O75794)			6.61113	4.42591			2.18522
WAPAL (Q7Z5K2;Q7Z5K2-2;Q7Z5K2-3)			6.62526	4.23236			2.39289
HDAC7 (Q8WUI4;Q8WUI4-7;Q8WUI4-5;Q8WUI4-3;Q8WUI4-4;Q8WUI4-6;Q8WUI4-10;Q8WUI4-8;Q8WUI4-9;Q8WUI4-2)			6.64801
DDX10 (Q13206)			6.67363
TRAF1 (Q13077;Q13077-2)			6.70378
SMG8 (Q8ND04;Q8ND04-2;Q8ND04-3)			6.76544
GTF2H3 (Q13889;Q13889-2)			6.81071
GLYR1 (Q49A26;Q49A26-5;Q49A26-2;Q49A26-3;Q49A26-4)			6.90228
CDK11B;CDK11A (P21127;P21127-3;P21127-2;P21127-8;Q9UQ88-4;Q9UQ88;Q9UQ88-3;Q9UQ88-2;P21127-9;P21127-6;P21127-12;P21127-10;P21127-5;P21127-4;Q9UQ88-10;Q9UQ88-5;Q9UQ88-9)			6.96358
FAM43A (Q8N2R8)			7.03672	5.54074			1.49598
CDK12 (Q9NYV4;Q9NYV4-2;Q9NYV4-3)			7.11883
TBCD (Q9BTW9;Q9BTW9-4;Q9BTW9-5)			7.14663
ELAC2 (Q9BQ52;Q9BQ52-4;Q9BQ52-3;Q9BQ52-2)			7.2216
LIPA (P38571;P38571-2)			7.2467
OGFOD1 (Q8N543;Q8N543-2)			7.32355	5.48626			1.83729
RAB3IL1 (Q8TBN0;Q8TBN0-2)			7.36546
NUFIP2 (Q7Z417)			7.3845
METTL13 (Q8N6R0;Q8N6R0-3;Q8N6R0-4;Q8N6R0-1;Q8N6R0-2)			7.44746
PARP4 (Q9UKK3)			7.4729	5.23451			2.23839
SIK3 (Q9Y2K2;Q9Y2K2-7;Q9Y2K2-8)			7.6287
ORC3 (Q9UBD5;Q9UBD5-2;Q9UBD5-3)			7.63788
GCC2 (Q8IWJ2)			7.71796	11.9767			-4.25878
TRIP12 (Q14669-2;Q14669-4)			7.79121
CEBPB (P17676-2;P17676)			8.01313
AP4E1 (Q9UPM8;Q9UPM8-2)			8.07843
ALG5 (Q9Y673;Q9Y673-2)			8.31217
RAB9A (P51151)			8.3373
PRRC2A (P48634;P48634-3;P48634-2;P48634-4)			8.40832
C2orf47 (Q8WWC4)			8.42373
SETD3 (Q86TU7;Q86TU7-3;Q86TU7-2)			8.44767
SPATS2 (Q86XZ4)			8.46863
RTFDC1 (Q9BY42)			8.52935	5.68438			2.84497
THOC5 (Q13769)			8.65497
MRPS24 (Q96EL2)			9.1353
ECM29 (Q5VYK3)			9.21948
ATPAF2 (Q8N5M1)			9.33296
RELB (Q01201)			9.36571
SOAT1 (P35610;P35610-3;P35610-2)			9.43464
MPG (P29372;P29372-5;P29372-4;P29372-2)			9.54296
EGR2 (P11161;P11161-2)			9.58163
TFIP11 (Q9UBB9)			9.62578
ZNF622 (Q969S3)			9.62695	8.91495			0.712
FRYL (O94915)			9.62886	6.89237			2.7365
TIMM8B (Q9Y5J9)			9.63742
GCN1L1 (Q92616)			9.6802
ADAM17 (P78536;P78536-2)			9.70341	8.34073			1.36268
SMG9 (Q9H0W8;Q9H0W8-2)			9.71641	7.21194			2.50448
ATE1 (O95260-2;O95260)			9.73251
RBM5 (P52756)			9.75654
ARAF (P10398)			9.75919
WDR82 (Q6UXN9)			9.8031
RSF1 (Q96T23;Q96T23-2;Q96T23-3)			9.82828
DHX29 (Q7Z478)			10.0222
GNL3 (Q9BVP2;Q9BVP2-2)			10.0602
TRAFD1 (O14545)			10.1777
PPIG (Q13427;Q13427-2)			10.6826
VAC14 (Q08AM6)			10.7245
NRBP1 (Q9UHY1)			10.7352	7.93929			2.79594
U2SURP (O15042;O15042-2;O15042-3)			10.8594
ASCC3 (Q8N3C0)			11.0486
IWS1 (Q96ST2;Q96ST2-2;Q96ST2-3)			11.3372
CREBBP (Q92793;Q92793-2)			11.4415
PDCD11 (Q14690)			11.566
AP3M1 (Q9Y2T2)			11.5809
TERF2IP (Q9NYB0)			11.586
USP8 (P40818;P40818-2)			11.5976
CTDP1 (Q9Y5B0;Q9Y5B0-4)			11.6615	11.4644			0.197054
PEX5 (P50542;P50542-4;P50542-3)			11.7376
PDCL3 (Q9H2J4)			11.7611
TOE1 (Q96GM8;Q96GM8-2)			11.773
PPP1R2;PPP1R2P3 (P41236;Q6NXS1)			11.8621
THOC7 (Q6I9Y2)			12.159
HEATR1 (Q9H583)			12.2488
NOP58 (Q9Y2X3)			12.4099
ADAM9 (Q13443;Q13443-2)			12.4595
PPP3R1 (P63098)			12.5273	10.066			2.46129
nan (O95819-6)			12.5319
RGS14 (O43566)			12.603	10.5411			2.06185
LARP4 (Q71RC2;Q71RC2-5;Q71RC2-3;Q71RC2-4;Q71RC2-7;Q71RC2-6)			12.7052
SMCHD1 (A6NHR9;A6NHR9-2)			12.8352	12.3534			0.481858
NRP1 (O14786;O14786-3;O14786-2)			12.8398
PDXDC1 (Q6P996;Q6P996-4;Q6P996-5;Q6P996-3)			12.8974
CRNKL1 (Q9BZJ0;Q9BZJ0-2;Q9BZJ0-3)			13.1233
SLC7A5 (Q01650)			13.2564
ENO1 (P06733-2)			13.2872	11.9305			1.3567
DDX56 (Q9NY93;Q9NY93-2)			13.313
GTF2I (P78347;P78347-2;P78347-4;P78347-3)			13.3367	9.86668			3.47001
EIF1 (P41567)			13.4444
ARMCX3 (Q9UH62)			13.4662
NADK (O95544;O95544-3)			13.6325
STAT6 (P42226;P42226-2;P42226-3)			13.6658
UFM1 (P61960;P61960-2)			13.6771
CACUL1 (Q86Y37;Q86Y37-4;Q86Y37-2)			13.7123
COL4A3BP (Q9Y5P4;Q9Y5P4-2;Q9Y5P4-3)			13.7751
RBM10 (P98175-2;P98175;P98175-5;P98175-4;P98175-3)			13.8176
AAMP (Q13685)			13.8493	9.78848			4.06084
LRRC8A (Q8IWT6)			14.0599
FAHD1 (Q6P587;Q6P587-2;Q6P587-3)			14.0601
ARHGAP27 (Q6ZUM4;Q6ZUM4-3;Q6ZUM4-4)			14.1272
PLEKHF1 (Q96S99)			14.1786
DAB2 (P98082;P98082-3;P98082-2)			14.2825
OSBPL8 (Q9BZF1;Q9BZF1-3;Q9BZF1-2)			14.3852
PLXNC1 (O60486)			14.7678	11.3152			3.45251
UBE2I (P63279)			14.8428
UBE2L6 (O14933;O14933-2)			15.1628
SUPT6H (Q7KZ85)			15.1706
ROCK2 (O75116)			15.1871
ADNP (Q9H2P0)			15.3013
SLC30A9 (Q6PML9)			15.3392
VPS13C (Q709C8;Q709C8-4;Q709C8-2;Q709C8-3)			15.3586
CTNNBL1 (Q8WYA6;Q8WYA6-4;Q8WYA6-3;Q8WYA6-2)			15.4365
LIMD2 (Q9BT23)			15.6688
ATP13A3 (Q9H7F0;Q9H7F0-2)			15.7155
PRKDC (P78527;P78527-2)			15.917
PLXNA1 (Q9UIW2)			16.0243	13.0144			3.00981
ZNF428 (Q96B54)			16.1802
DPP9 (Q86TI2;Q86TI2-2;Q86TI2-4)			16.1807
IKBKG (Q9Y6K9-2;Q9Y6K9;Q9Y6K9-3)			16.5827
TRABD (Q9H4I3;Q9H4I3-2)			16.6835
CRK (P46108;P46108-2)			16.8381
HGS (O14964;O14964-2)			17.1251
CLIC4 (Q9Y696)			17.2313
SLC27A3 (Q5K4L6;Q5K4L6-2;Q5K4L6-3)			17.2956
FMNL2 (Q96PY5;Q96PY5-3)			17.3146
NUP50 (Q9UKX7;Q9UKX7-2)			17.3267
ARHGEF40 (Q8TER5;Q8TER5-4;Q8TER5-3;Q8TER5-2)			17.4269
TYROBP (O43914;O43914-2;O43914-3)			17.4269
NR3C1 (P04150;P04150-2;P04150-8;P04150-9;P04150-6;P04150-10;P04150-3;P04150-7;P04150-5;P04150-12;P04150-11;P04150-13)			17.6423
VPS11 (Q9H270)			17.7704
ACO1 (P21399)			17.7735
NECAP2 (Q9NVZ3;Q9NVZ3-2;Q9NVZ3-3;Q9NVZ3-4)			17.8583
PPP2R2A (P63151;P63151-2)			17.8672	15.3946			2.47259
GDAP2 (Q9NXN4;Q9NXN4-2)			17.9194
BABAM1 (Q9NWV8)			17.9642
PIK3R4 (Q99570)			17.9771
DNTTIP2 (Q5QJE6)			17.9898
PI4K2A (Q9BTU6)			18.0819
YY1 (P25490)			18.1319
POLR2L (P62875)			18.205
RAVER1 (Q8IY67-2;Q8IY67)			18.2315
CUL1 (Q13616)			18.4235
VPS4B (O75351)			18.5476
TXLNA (P40222)			18.5573
CIAO1 (O76071)			18.5703
UBAP2L (Q14157;Q14157-5;Q14157-3)			18.6493	39.4865			-20.8371
ADO (Q96SZ5)			18.6774	10.5403			8.13708
XPNPEP1 (Q9NQW7-3;Q9NQW7-4;Q9NQW7;Q9NQW7-2)			18.7666
MPI (P34949;P34949-2)			18.7906
SERBP1 (Q8NC51;Q8NC51-2)			18.9658
PRPF6 (O94906;O94906-2)			19.0103
SUPT5H (O00267)			19.0217
TBRG4 (Q969Z0;Q969Z0-2)			19.0355	16.898			2.13751
FMNL1 (O95466-2;O95466;O95466-3)			19.1589	17.1281			2.03074
SRFBP1 (Q8NEF9)			19.2223
HEXIM1 (O94992)			19.25
CORO2B (Q9UQ03;Q9UQ03-2)			19.3399
NCKAP1L (P55160;P55160-2)			19.6073
NUP107 (P57740;P57740-2;P57740-3)			19.6285
PIH1D1 (Q9NWS0)			19.8412
PAPSS1 (O43252)			20.0897	17.2295			2.86015
SUPV3L1 (Q8IYB8)			20.2808
MUT (P22033)			20.389	11.241			9.14803
UBR4 (Q5T4S7;Q5T4S7-3;Q5T4S7-4;Q5T4S7-2)			20.3994
PPIL4 (Q8WUA2)			20.4618
URI1 (O94763;O94763-3;O94763-4;O94763-2)			20.5544
EIF4A2 (Q14240;Q14240-2)			20.5737
LRCH4 (O75427)			20.7257
RPL27 (P61353)			20.7478
ARL1 (P40616;P40616-2)			20.8427
EXOSC10 (Q01780;Q01780-2)			21.0874
GABARAPL1 (Q9H0R8;Q9H0R8-2)			21.9399	15.9607			5.97916
TBL1XR1 (Q9BZK7)			22.0885
EIF3M (Q7L2H7)			22.5032	16.6412			5.86202
BAX (Q07812-2;Q07812;Q07812-5;Q07812-8;Q07812-7)			22.7543
MAPKAPK3 (Q16644)			23.049	17.8573			5.19174
SLC4A7 (Q9Y6M7-13;Q9Y6M7-6;Q9Y6M7-7;Q9Y6M7-9;Q9Y6M7-8;Q9Y6M7-12;Q9Y6M7-2;Q9Y6M7;Q9Y6M7-3;Q9Y6M7-4;Q9Y6M7-14;Q9Y6M7-11;Q9Y6M7-10;Q9Y6M7-5)			23.7904
CNP (P09543;P09543-2)			24.0461	19.1792			4.86697
GEMIN5 (Q8TEQ6)			24.2977
NUP214 (P35658;P35658-3;P35658-4;P35658-2)			24.7308
ITPR1 (Q14643;Q14643-4;Q14643-3;Q14643-8;Q14643-7;Q14643-5;Q14643-6;Q14643-2)			24.8552
SLC12A6 (Q9UHW9;Q9UHW9-5;Q9UHW9-4;Q9UHW9-3)			24.8878
ADPRHL2 (Q9NX46)			25.1033
IL16 (Q14005;Q14005-3;Q14005-2;Q14005-4)			25.2813
CYCS (P99999)			25.3646
LUC7L3 (O95232)			25.4961
SRP14 (P37108)			25.616
EML4 (Q9HC35;Q9HC35-2)			25.6255
USP9X (Q93008;Q93008-1)			25.6261
DDX20 (Q9UHI6)			25.732
CLPX (O76031)			25.7655
CCAR1 (Q8IX12;Q8IX12-2)			25.8455
ITGB1 (P05556;P05556-2;P05556-5;P05556-4;P05556-3)			25.9372	17.8102			8.12694
PPP1R12A (O14974;O14974-4;O14974-3;O14974-2;O14974-5)			26.2025
STXBP1 (P61764;P61764-2)			26.2875
ARMT1 (Q9H993)			26.5345
RPL3 (P39023)			26.7206
PTPRE (P23469;P23469-2)			27.7217	15.8437			11.878
USP24 (Q9UPU5)			28.2664
GFPT1 (Q06210;Q06210-2)			28.4873
DOCK10 (Q96BY6;Q96BY6-3)			29.5196
HDHD2 (Q9H0R4;Q9H0R4-2)			29.5294
PSMC1 (P62191)			29.8424
RRP8 (O43159)			30.1066
STAU1 (O95793;O95793-2;O95793-3)			30.2321
SPTBN1 (Q01082;Q01082-2)			30.2998
SERPINB6 (P35237)			30.4192
UBE2L3 (P68036;P68036-3;P68036-2)			30.4674
PGM2 (Q96G03)			30.5646
SEC16A (O15027;O15027-5;O15027-2;O15027-4;O15027-3)			31.5612
IPO5 (O00410;O00410-3;O00410-2)			32.1178
B2M (P61769)			32.2102
SLK (Q9H2G2;Q9H2G2-2)			33.6264
PSMD1 (Q99460;Q99460-2)			36.3412
HDHD1 (Q08623;Q08623-4;Q08623-3;Q08623-2)			37.1608
PACSIN2 (Q9UNF0;Q9UNF0-2)			37.4141
DIS3 (Q9Y2L1;Q9Y2L1-2)			38.0908
TCERG1 (O14776;O14776-2)			40.8869
SF3B2 (Q13435)			43.2254
HNRNPA3 (P51991-2)			44.4151
IGF2R (P11717)			45.1395
NFKB2 (Q00653;Q00653-4)			49.4665
PRMT5 (O14744;O14744-2;O14744-5;O14744-3;O14744-4)			55.9664
PTPN11 (Q06124;Q06124-2;Q06124-3)			61.0332
EHD1 (Q9H4M9)			65.1342	30.8235			34.3106
HSPH1 (Q92598;Q92598-2;Q92598-4;Q92598-3)			69.5013
HSPA4 (P34932)			152.315
ZAK (Q9NYL2;Q9NYL2-2)				3.08131
MTOR (P42345)				4.75812
HMGA2 (P52926;P52926-3;P52926-6;P52926-4;P52926-5;P52926-2)				5.65231
SEC24D (O94855;O94855-2)				5.67949
PUM1 (Q14671-2;Q14671-3;Q14671;Q14671-4)				6.08174
GALNT6 (Q8NCL4)				6.27845
C9orf78 (Q9NZ63)				6.35582
UTP3 (Q9NQZ2)				6.43365
ZC3HC1 (Q86WB0;Q86WB0-2;Q86WB0-3)				6.46043
STX10 (O60499;O60499-2)				6.59497
LEO1 (Q8WVC0;Q8WVC0-2)				6.81651
ZC3H11A (O75152)				7.10458
LYN (P07948;P07948-2)				7.12484
SLC3A2 (P08195;P08195-3;P08195-2;P08195-4)				7.12848
PPP1R8 (Q12972)				7.38555
PEA15 (Q15121;Q15121-2)				7.46832
NDUFV1 (P49821;P49821-2)				7.89923
MICU2 (Q8IYU8)				8.26947
TMEM189 (A5PLL7;A5PLL7-2)				8.49368
C9orf114 (Q5T280)				8.71587
RECQL (P46063)				8.98032
EYA3 (Q99504;Q99504-5;Q99504-2;Q99504-4;Q99504-3)				8.99446
MPP1 (Q00013;Q00013-3;Q00013-2)				9.01584
NPTN (Q9Y639;Q9Y639-1;Q9Y639-3;Q9Y639-4;Q9Y639-5)				9.04835
LOH12CR1 (Q969J3;Q969J3-2)				9.0828
UNK (Q9C0B0)				9.08378
MPHOSPH6 (Q99547)				9.12916
AARSD1 (Q9BTE6-2;Q9BTE6;Q9BTE6-3)				9.31244
ZNF330 (Q9Y3S2)				9.37489
KIF21B (O75037;O75037-2;O75037-3;O75037-4)				9.42312
NUDT4 (Q9NZJ9)				9.47458
EMR2 (Q9UHX3;Q9UHX3-4;Q9UHX3-3;Q9UHX3-6;Q9UHX3-2;Q9UHX3-5)				9.59761
SCOC (Q9UIL1;Q9UIL1-3;Q9UIL1-2;Q9UIL1-4)				9.72172
PRKCB (P05771-2;P05771)				9.75424
GGT1;GGT2;GGT3P (P19440;P36268;P36268-2;P36268-3;P19440-2;A6NGU5)				9.87732
SELT (P62341)				9.90616
BRAP (Q7Z569;Q7Z569-2)				9.94949
TRIP6 (Q15654)				10.1469
RGS3 (P49796;P49796-4;P49796-1;P49796-6)				10.4524
G3BP2 (Q9UN86;Q9UN86-2)				10.6309
EIF3K (Q9UBQ5;Q9UBQ5-2)				11.3754
BUB3 (O43684;O43684-2)				11.4047
ZNRD1 (Q9P1U0)				12.0489
nan (P0DPB6)				12.1282
TMEM165 (Q9HC07)				12.1556
PLAU (P00749;P00749-2)				12.2908
WDR55 (Q9H6Y2)				12.6993
CCDC124 (Q96CT7)				13.0261
PYCARD (Q9ULZ3-2)				13.2984
CD2BP2 (O95400)				13.8428
GOPC (Q9HD26;Q9HD26-2;Q9HD26-3)				13.878
NOL11 (Q9H8H0)				14.1558
VPS16 (Q9H269;Q9H269-2)				14.2071
ANKHD1 (Q8IWZ3;Q8IWZ3-6;Q8IWZ3-4)				14.4217
BCKDK (O14874;O14874-3;O14874-2)				14.5798
CHI3L1 (P36222)				14.8393
DOCK2 (Q92608)				15.26
AAK1 (Q2M2I8;Q2M2I8-2)				15.365
RAPH1 (Q70E73;Q70E73-5;Q70E73-2;Q70E73-8;Q70E73-7;Q70E73-4;Q70E73-3;Q70E73-9;Q70E73-6)				15.5028
PHF6 (Q8IWS0;Q8IWS0-3;Q8IWS0-5;Q8IWS0-2;Q8IWS0-4)				15.69
GIT2 (Q14161;Q14161-5;Q14161-8;Q14161-3;Q14161-4;Q14161-10;Q14161-9;Q14161-7;Q14161-6;Q14161-11;Q14161-2)				15.9818
UBE2J1 (Q9Y385)				16.1763
PPP1R9B (Q96SB3)				16.5765
ENOSF1 (Q7L5Y1;Q7L5Y1-4;Q7L5Y1-5;Q7L5Y1-2;Q7L5Y1-6;Q7L5Y1-7)				16.6685
NRAS (P01111)				17.083
AKAP8L (Q9ULX6;Q9ULX6-2)				18.1439
NUTF2 (P61970)				18.1602
C19orf25 (Q9UFG5;Q9UFG5-2)				18.3235
HNRNPA0 (Q13151)				18.8157
MAGEB2 (O15479)				18.9275
HNRNPA2B1 (P22626;P22626-2)				18.9734
RPS21 (P63220)				19.3482
PRKAA1 (Q13131;Q13131-2)				19.6148
S100A1 (P23297)				20.6588
IFT27 (Q9BW83;Q9BW83-2)				22.1551
BAG5 (Q9UL15;Q9UL15-2)				22.8555
PTK2B (Q14289-2)				23.3697
PRPF19 (Q9UMS4)				23.9803
SART1 (O43290)				25.143
TXNDC17 (Q9BRA2)				25.207
NUP54 (Q7Z3B4;Q7Z3B4-3;Q7Z3B4-2)				25.9098
VPS26A (O75436;O75436-2)				26.0517
MAPK1 (P28482;P28482-2)				29.3316
EEF1B2 (P24534)				29.7328
SH3BP1 (Q9Y3L3;Q9Y3L3-2)				31.801
UBE2F (Q969M7;Q969M7-7;Q969M7-3;Q969M7-6;Q969M7-2)				32.0143
RTCB (Q9Y3I0)				32.5392
EIF3B (P55884;P55884-2)				33.6474
FUS (P35637;P35637-2)				51.9053
VDAC2 (P45880;P45880-2;P45880-1)				53.5654
UBA5 (Q9GZZ9;Q9GZZ9-2)				53.876
CSNK2A2 (P19784)				55.7174
DDX17 (Q92841;Q92841-3;Q92841-1;Q92841-2)				78.2721
UBE2M (P61081)				88.3778
